# Supplementary material for: A Comparison of Spatio-Temporal Disease Mapping Approaches Including an Application to Ischaemic Heart Disease in New South Wales, Australia
Source: Int J Environ Res Public Health. 2017 Feb 3;14(2):146. doi: 10.3390/ijerph14020146 (PMC5334700; doi:10.3390/ijerph14020146)
Supplement: Supplementary file 1 [file ijerph-14-00146-s001.zip]

Archive with 40 entries (39 files):
- Supplementary/Figures/
- Supplementary/Figures/Mod1Change.jpg
- Supplementary/Figures/Mod1Final.jpg
- Supplementary/Figures/Mod1Start.jpg
- Supplementary/Figures/Mod1Trend.pdf
- Supplementary/Figures/Mod2Change.jpg
- Supplementary/Figures/Mod2Final.jpg
- Supplementary/Figures/Mod2Start.jpg
- Supplementary/Figures/Mod2Trend.pdf
- Supplementary/Figures/Mod3Change.jpg
- Supplementary/Figures/Mod3Final.jpg
- Supplementary/Figures/Mod3Start.jpg
- Supplementary/Figures/Mod3Trend.pdf
- Supplementary/Figures/Mod4Change.jpg
- Supplementary/Figures/Mod4Final.jpg
- Supplementary/Figures/Mod4Start.jpg
- Supplementary/Figures/Mod4Trend.pdf
- Supplementary/Figures/Mod5Change.jpg
- Supplementary/Figures/Mod5Final.jpg
- Supplementary/Figures/Mod5Start.jpg
- Supplementary/Figures/Mod5Trend.pdf
- Supplementary/Figures/Mod6Change.jpg
- Supplementary/Figures/Mod6Final.jpg
- Supplementary/Figures/Mod6Start.jpg
- Supplementary/Figures/Mod6Trend.pdf
- Supplementary/Figures/Mod7Change.jpg
- Supplementary/Figures/Mod7Final.jpg
- Supplementary/Figures/Mod7Start.jpg
- Supplementary/Figures/Mod7Trend.pdf
- Supplementary/LitReview.bib
- Supplementary/mdpi.bst
- Supplementary/mdpi.cls
- Supplementary/Supplementary.aux
- Supplementary/Supplementary.bbl
- Supplementary/Supplementary.blg
- Supplementary/Supplementary.log
- Supplementary/Supplementary.out
- Supplementary/Supplementary.pdf
- Supplementary/Supplementary.synctex.gz
- Supplementary/Supplementary.tex
