# Supplementary material for: A Comparison of Spatio-Temporal Disease Mapping Approaches Including an Application to Ischaemic Heart Disease in New South Wales, Australia
Source: Int J Environ Res Public Health. 2017 Feb 3;14(2):146. doi: 10.3390/ijerph14020146 (PMC5334700; doi:10.3390/ijerph14020146)
Supplement: Supplementary file 1 [file ijerph-14-00146-s001.zip › Supplementary/LitReview.bib]

@INBOOK{abram64,
  AUTHOR =       "Abramowitz, M and Stegun, I",
  TITLE =        "Handbook of Mathematical Functions with Formulas, Graphs, and Mathematical Tables",
  pages =        "p374-379",
  PUBLISHER =    "National Bureau of Standards, Washington DC",
  YEAR =         "1964",
}

@ARTICLE{allcroft03,
  AUTHOR =       "Allcroft, D and Glasbey, C",
  TITLE =        "A latent Gaussian Markov random-field model for spatiotemporal rainfall disaggregation",
  JOURNAL =      "Journal of the Royal Statistical Society: Series C (Applied Statistics)",
  YEAR =         "2003",
  volume =       "52",
  pages =        "487-498"
}


@ARTICLE{bernardinelli95,
  AUTHOR =       "Bernardinelli, L and Clayton, D and Pascutto, C and Montomoli, C and Ghislandi, M and Songini, M",
  TITLE =        "{B}ayesian analysis of space-time variation in disease risk",
  JOURNAL =      "Statistics in Medicine",
  YEAR =         "1995",
  volume =       "14",
  pages =        "2433-2443"
}


@ARTICLE{besag91,
  AUTHOR =       "Besag, J and York, J and Molli\'{e}, A",
  TITLE =        "{B}ayesian image restoration, with two applications in spatial statistics",
  JOURNAL =    "Annals of the Institute of Statistical Mathematics",
  YEAR =         "1991",
  volume =       "43",
  pages =        "1-20"
}

@ARTICLE{best00,
  AUTHOR =       "Best, N and Ickstadt, K and Wolpert, R",
  TITLE =        "Spatial Poisson Regression for Health and Exposure Data Measured at Disparate Resolutions",
  JOURNAL =    "Journal of the American Statistical Association",
  YEAR =         "2000",
  volume =       "95",
  pages =        "1076-1088"
}


@ARTICLE{best05,
  AUTHOR =       "Best, N and Richardson, S and Thomson, A",
  TITLE =        "A comparison of {B}ayesian spatial models for disease mapping",
  JOURNAL =    "Statistical Methods in Medical Research",
  YEAR =         "2005",
  volume =       "14",
  pages =        "35-59"
}


@ARTICLE{bloomfield83,
  AUTHOR =       "Bloomfield, E and Oehlert, G and Thompson, M and Zeger, S",
  TITLE =        "A Frequency Domain Analysis of Trends in {D}obson Total Ozone Records",
  JOURNAL =    "Journal of Geophysical Research",
  YEAR =         "1983",
  volume =       "88",
  pages =        "8512-8522"
}


@ARTICLE{bohning00,
  AUTHOR =       "Bohning, D and Dietz, E and Schlattmann, P",
  TITLE =        "Space-time mixture modelling of public health data",
  JOURNAL =    "Statistics in Medicine",
  YEAR =         "2000",
  volume =       "19",
  pages =        "2333-2344"
}


@ARTICLE{bohning03,
  AUTHOR =       "Bohning, D",
  TITLE =        "Empirical {B}ayes estimators and non-parametric mixture models for space and time�space disease mapping and surveillance",
  JOURNAL =    "Environmetrics",
  YEAR =         "2003",
  volume =       "14",
  pages =        "431-451"
}


@ARTICLE{bowman09,
  AUTHOR =       "Bowman, A and Giannitrapani, M and Scott, M",
  TITLE =        "Spatiotemporal smoothing and sulphur dioxide trends over {E}urope",
  JOURNAL =    "Journal of the Royal Statistical Society: Series C (Applied Statistics)",
  YEAR =         "2009",
  volume =       "58",
  pages =        "737-752"
}


@Manual{CARBayesST,
    title = {CARBayesST: Poisson Log-linear Models with Spatio-temporal Random Effects},
    author = {Duncan Lee and Alastair Rushworth},
    year = {2014},
    note = {R package version 1.1},
    url = {http://CRAN.R-project.org/package=CARBayesST},
  }


@ARTICLE{chib93,
  AUTHOR =       "Chib, S",
  TITLE =        "Bayes regression with autoregressive errors : A {G}ibbs sampling approach",
  JOURNAL =    "Journal of Econometrics",
  YEAR =         "1993",
  volume =       "58",
  pages =        "275-294"
}


@ARTICLE{chou94,
  AUTHOR =       "Chou, K and Willsky, A and Nikoukhah, R",
  TITLE =        "Multiscale systems, {K}alman filters, and {R}iccati equations",
  JOURNAL =    "IEEE Transactions on Automatic Control",
  YEAR =         "1994",
  volume =       "39",
  pages =        "479-492"
}


@ARTICLE{congdon05,
  AUTHOR =       "Congdon, P and Southall, H",
  TITLE =        "Trends in inequality in infant mortality in the north of {E}ngland, 1921 to 1973, and their association with urban and social structure",
  JOURNAL =    "Journal of the Royal Statistical Society: Series A",
  YEAR =         "2005",
  volume =       "168",
  pages =        "679-700"
}


@ARTICLE{currie06,
  AUTHOR =       "Currie, I and Durban, M and Eilers, P",
  TITLE =        "Generalized linear array models with applications to multidimensional smoothing",
  JOURNAL =    "Journal of the Royal Statistical Society: Series B (Statistical Methodology)",
  YEAR =         "2006",
  volume =       "68",
  pages =        "259-280"
}


@BOOK{cressie93,
  AUTHOR =       "Cressie, N",
  TITLE =        "Statistics for Spatial Data",
  PUBLISHER =    "Wiley",
  YEAR =         "1993",
  EDITION =			 "Revised Edition"
}


@BOOK{cressie11,
  AUTHOR =       "Cressie, N and Wikle, C",
  TITLE =        "Statistics for Spatio-Temporal Data",
  PUBLISHER =    "Wiley",
  YEAR =         "2011",
}


@ARTICLE{damian03,
  AUTHOR =       "Damian, D and Sampson, P and Guttorp, P",
  TITLE =        "Variance modeling for nonstationary processes with temporal replications",
  JOURNAL =      "Journal of Geophysical Research: Atmospheres",
  YEAR =         "2003",
  volume =       "108",
  pages =        "(D24)"
}


@ARTICLE{deboor72,
  AUTHOR =       "de Boor, C",
  TITLE =        "On Calculation With {B}-splines",
  JOURNAL =      "Journal of Approximation Theory",
  YEAR =         "1972",
  volume =       "6",
  pages =        "50-62"
}


@ARTICLE{earnest07,
  AUTHOR =       "Earnest, A and Morgan, G and Mengersen, K and Ryan, L and Summerhayes, R and Beard, J",
  TITLE =        "Evaluating the effect of neighbourhood weight matrices on smoothing properties of Conditional Autoregressive {(CAR)} models",
  JOURNAL =      "International Journal of Health Geographics",
  YEAR =         "2007",
  volume =       "6",
  pages =        "1-12"
}


@ARTICLE{eilers96,
  AUTHOR =       "Eilers, P and Marx, B",
  TITLE =         "Flexible smoothing with {B}-splines and penalties",
  JOURNAL =   "Statistical Science",
  YEAR =         "1996",
  volume =       "11",
  pages =       "89-121"
}


@BOOK{green94,
  AUTHOR =       "Green, P and Silverman, B",
  TITLE =         "Nonparametric Regression and Generalized Linear Models",
  PUBLISHER =   "Chapman and Hall",
  YEAR =         "1994"
}


@ARTICLE{greven11,
  AUTHOR =       "Greven, S and Dominici, F and Zeger, S",
  TITLE =        "An Approach to the Estimation of Chronic Air Pollution Effects Using Spatio-Temporal Information",
  JOURNAL =    "Journal of the American Statistical Association",
  YEAR =         "2011",
  volume =       "106",
  pages =        "396-406"
}


@ARTICLE{gryparis07,
  AUTHOR =       "Gryparis, A and Coull, B and Schwartz, J and Suh, H",
  TITLE =        "Semiparametric Latent Variable Regression Models for Spatiotemporal Modelling of MobileSource Particles in the Greater {B}oston Area",
  JOURNAL =    "Journal of the Royal Statistical Society: Series C (Applied Statistics)",
  YEAR =         "2007",
  volume =       "56",
  pages =        "183-209"
}


@ARTICLE{huang02,
  AUTHOR =       "Huang, H and Cressie, N and Gabrosek, J",
  TITLE =        "Fast, Resolution-Consistent Spatial Prediction of Global Processes From Satellite Data",
  JOURNAL =    "Journal of Computational and Graphical Statistics",
  YEAR =         "2002",
  volume =       "11",
  pages =        "63-88"
}


@ARTICLE{joh07,
  AUTHOR =       "Johannesson, G and Cressie, N and Huang, H",
  TITLE =        "Dynamic Multi-Resolution Spatial Models",
  JOURNAL =    "Environmental and Ecological Statistics",
  YEAR =         "2007",
  volume =       "14",
  pages =        "5-25"
}


@ARTICLE{kammann03,
  AUTHOR =       "Kammann, E and Wand, M",
  TITLE =        "Geoadditive models",
  JOURNAL =    "Journal of the Royal Statistical Society: Series C (Applied Statistics)",
  YEAR =         "2003",
  volume =       "52",
  pages =        "1-18"
}

@ARTICLE{kelsall02,
  AUTHOR =       "Kelsall, J and Wakefield, J",
  TITLE =        "Modeling Spatial Variation in Disease Risk: A Geostatistical Approach",
  JOURNAL =    "Journal of the American Statistical Association",
  YEAR =         "2002",
  volume =       "97",
  pages =        "692-701"}


@ARTICLE{knorr98,
  AUTHOR =       "Knorr-Held, L and Besag, J",
  TITLE =        "Modelling risk from a disease in space and time",
  JOURNAL =    "Statistics in Medicine",
  YEAR =         "1998",
  volume =       "17",
  pages =        "2045-2060"
}


@ARTICLE{knorr00,
  AUTHOR =       "Knorr-Held, L",
  TITLE =        "Bayesian modelling of inseparable space-time variation in disease risk",
  JOURNAL =    "Statistics in Medicine",
  YEAR =         "2000",
  volume =       "19",
  pages =        "2555-2567"
}


@ARTICLE{kottas08,
  AUTHOR =       "Kottas, A and Duan, J and Gelfand, A",
  TITLE =        "Modeling disease incidence data with spatial and spatio-temporal {D}irichlet process mixtures",
  JOURNAL =    "Biometrical Journal",
  YEAR =         "2008",
  volume =       "1",
  pages =        "29-42"
}


@ARTICLE{lawson12,
 AUTHOR =       "Lawson, A and Choi, J and Cai, B and Hossain, M and Kirby, R and Liu, J",
 TITLE =        "Bayesian 2-stage space time mixture modeling with spatial misalignment of the exposure in small area health data",
JOURNAL =      "Journal of Agricultural, Biological, and Environmental Statistics",
 YEAR =         "2012",
 volume = 			"17",
 pages =        "417-441"
}


@ARTICLE{lee10,
 AUTHOR =       "Lee, D and Shaddick, G",
 TITLE =        "Spatial modeling of air pollution in studies of its short-term health effects",
JOURNAL =      "Biometrics",
 YEAR =         "2010",
 volume = 			"66",
 pages =        "1238-1246"
}


@ARTICLE{lee14,
 AUTHOR =       "Lee, D and Lawson, A",
 TITLE =        "Cluster detection and risk estimation for spatio-temporal health data",
JOURNAL =      {ArXiv e-prints},
archivePrefix = "arXiv",
   eprint = {1408.1191},
	YEAR =   			"2014"
}


@INBOOK{leroux99,
  AUTHOR =       {Leroux, B and Lei, X and Breslow, N},
  TITLE =        {Estimation of disease rates in small areas: {A} new mixed model for spatial dependence},
  CHAPTER = {Statistical {M}odels in {E}pidemiology, the {E}nvironment and {C}linical {T}rials, Halloran, M and Berry, D (eds)},
  pages =        {135-178},
  PUBLISHER =    {Springer-Verlag, {N}ew {Y}ork},
  YEAR =         {1999},
}

@ARTICLE{li99,
 AUTHOR =       "Li, K and Le, N and Sun, L and Zidek, J",
 TITLE =        "Spatial-temporal models for ambient hourly {PM}10 in {V}ancouver",
JOURNAL =      "Environmetrics",
 YEAR =         "1999",
 volume = 			"10",
 pages =        "321-338"
}


@ARTICLE{leedurb11,
 AUTHOR =       "Lee, D and Durban, M",
 TITLE =        "{P}-spline {ANOVA}-type interaction models for spatio-temporal smoothing",
JOURNAL =      "Statistical Modelling",
 YEAR =         "2011",
 volume =   		 "11",
 pages =        "49-69"
}


@ARTICLE{lu05,
 AUTHOR =       "Lu, H and Carlin, B",
 TITLE =        "Bayesian Areal Wombling for Geographical Boundary Analysis",
JOURNAL =      "Geographical Analysis",
 YEAR =         "2005",
 volume =   		 "37",
 pages =        "265-285"
}


@ARTICLE{macnab2001,
 AUTHOR =       "MacNab, Y and Dean, C, B",
 TITLE =        "Autoregressive Spatial Smoothing and Temporal Spline Smoothing for Mapping Rates",
JOURNAL =      "Biometrics",
 YEAR =         "2001",
 volume = 			"57",
 pages =        "949-956"
}


@ARTICLE{macnab07,
 AUTHOR =       "MacNab, Y",
 TITLE =        "Spline smoothing in {B}ayesian disease mapping",
JOURNAL =      "Environmetrics",
 YEAR =         "2007",
 volume =				 "18",
 pages =        "727-744"
}


@ARTICLE{macnabgust07,
 AUTHOR =       "MacNab, Y and Gustafson, P",
 TITLE =        "Regression {B}-spline smoothing in Bayesian disease mapping: With an application to patient safety surveillance",
JOURNAL =      "Statistics in Medicine",
 YEAR =         "2007",
 volume = 			"26",
 pages =        "4455-4474"
}


@ARTICLE{martinez08,
 AUTHOR =       "Martinez-Beneito, M and Lopez-Quilez, A and Botella-Rocamora, P",
 TITLE =        "An autoregressive approach to spatio-temporal disease mapping",
JOURNAL =      "Statistics in Medicine",
 YEAR =         "2008",
 volume = 			"27",
 pages =        "2874-2889"
}


@ARTICLE{mcmillan10,
 AUTHOR =       "McMillan, N and Holland, D and Morara, M and Feng, J",
 TITLE =        "Combining numerical model output and particulate data using {B}ayesian space�time modeling",
JOURNAL =      "Environmetrics",
 YEAR =         "2010",
 volume = 			"21",
 pages =        "48-65"
}


@ARTICLE{moran50,
 AUTHOR =       "Moran, P",
 TITLE =        "Notes on Continuous Stochastic Phenomena",
 JOURNAL =      "Biometrika",
 YEAR =         "1950",
 volume =       "37",
 pages =        "17-23",
}


@ARTICLE{oehlert93,
 AUTHOR =       "Oehlert, G",
 TITLE =        "Regional Trends in Sulfate Wet Deposition",
JOURNAL =      "Journal of the American Statistical Association",
 YEAR =         "1993",
 volume = 			"88",
 pages =        "390-399"
}


@BOOK{okabe00,
  AUTHOR =       "Okabe, A and Boots, B and Sugihara, K and Nok Chiu, S",
  TITLE =        "Spatial Tessellations: Concepts and Applications of {V}oronoi Diagrams",
  PUBLISHER =    "Wiley",
  YEAR =         "2000",
  EDITION =			 "2nd Edition"
}


@ARTICLE{reinsel81,
 AUTHOR =       "Reinsel, G and Tiao, G and Wang, M and Lewis, R and Nychka, D",
 TITLE =        "Statistical analysis of stratospheric ozone data for the detection of trends",
JOURNAL =      "Atmospheric Environment",
 YEAR =         "1981",
 volume = 			"15",
 pages =        "1569-1577"
}

@ARTICLE{rodriguez74,
 AUTHOR =       "Rodriguez-Iturbe, I and Mejia, J",
 TITLE =        "The Design of Rainfall Networks in Time and Space",
JOURNAL =      "Water Resources Research",
 YEAR =         "1974",
 volume = 			"10",
 pages =        "713-728"
}


@ARTICLE{rushworth14a,
  AUTHOR =       "Rushworth, A and Lee, D and Mitchell, R",
  TITLE =        "A spatio-temporal model for estimating the long-term effects of air pollution on respiratory hospital admissions in {G}reater {L}ondon",
  JOURNAL =    "Spatial and Spatio-temporal Epidemiology",
  YEAR =  			"2014",
 volume =       "10",
  pages =        "29-38"
}


@ARTICLE{sahu07,
  AUTHOR =       "Sahu, S and Gelfand, A and Holland, D",
  TITLE =        "High-Resolution Space�Time Ozone Modeling for Assessing Trends",
  JOURNAL =    "Journal of the American Statistical Association",
  YEAR = 				 "2007",
 volume =       "102",
  pages =        "1221-1234"
}


@ARTICLE{sampson11,
  AUTHOR =       "Sampson, P and Szpiro, A and Sheppard, L and Lindstrom, J and Kaufman, J",
  TITLE =        "Pragmatic estimation of a spatio-temporal air quality model with irregular monitoring data",
  JOURNAL =    "Atmospheric Environment",
  YEAR = 				 "2011",
 volume =       "45",
  pages =        "6593-6606"
}


@ARTICLE{sanso08,
  AUTHOR =       "Sanso, B and Schmidt, A and Nobre, A",
  TITLE =        "Bayesian spatio-temporal models based on discrete convolutions",
  JOURNAL =    "The Canadian Journal of Statistics",
  YEAR = 				 "2008",
 volume =       "36",
  pages =        "239-258"
}


@ARTICLE{shao13,
 AUTHOR =       "Shao-Kuan, C and Wei, W and Bao-Hua, M and Wei, G",
 TITLE =        "Analysis on urban traffic status based on improved spatio-temporal Moran's I (in Chinese, abstract in English)",
 JOURNAL =      "Acta Physica Sinica",
 YEAR =         "2013",
 volume =       "62",
 pages =        "148901",
}


@article{spiegel02,
AUTHOR = "Spiegelhalter, D and Best, N and Carlin, B and Van der Linde, A",
TITLE = "Bayesian measures of model complexity and fit",
JOURNAL = "Journal of the Royal Statistical Society series B",
YEAR = "2002",
VOLUME =  "64",
PAGES = "583-��639",
}


@ARTICLE{stein86,
  AUTHOR =       "Stein, M",
  TITLE =        "A Simple Model for Spatial-Temporal Processes",
  JOURNAL =    "Water Resources Research",
  YEAR = 				 "1986",
 volume =       "22",
  pages =        "2107-2110"
}


@ARTICLE{torabi11,
  AUTHOR =       "Torabi, M and Rosychuk, R",
  TITLE =        "Spatio-temporal modelling using {B}-spline for disease mapping: analysis of childhood cancer trends",
  JOURNAL =    "Journal of Applied Statistics",
  YEAR =  			"2011",
 volume =       "38",
  pages =        "1769-1781"
}


@ARTICLE{ugarte10,
  AUTHOR =       "Ugarte, M, D and Goicoa, T and Militino, A, F",
  TITLE =        "Spatio-temporal modelling of mortality risks using penalized splines",
  JOURNAL =    "Environmetrics",
  YEAR =  			"2010",
 volume =       "21",
  pages =        "270-289"
}


@ARTICLE{verhoef06,
  AUTHOR =       "Ver Hoef, J and Peterson, E and Theobald, D",
  TITLE =        "Spatial statistical models that use flow and stream distance ",
  JOURNAL =    "Environmental and Ecological Statistics",
  YEAR =  			"2006",
 volume =       "13",
  pages =        "449-464"
}


@ARTICLE{waller97,
  AUTHOR =       "Waller, L and Carlin, B and Xia, H and Gelfand, A",
  TITLE =        "Hierarchical Spatiotemporal Mapping of Disease Rates",
  JOURNAL =    "Journal of the American Statistical Association",
  YEAR =  			"1997",
 volume =       "92",
  pages =        "607-617"
}


@ARTICLE{weerasinghe02,
  AUTHOR =       "Weerasinghe, D and McIntyre, C and Rubin, G",
  TITLE =        "Seasonality of coronary artery deaths in New South Wales, Australia",
  JOURNAL =    "Heart",
  YEAR =  			"2002",
 volume =       "88",
  pages =        "30-34"
}

@ARTICLE{wikle01,
  AUTHOR =       "Wikle, C and Milliff, R and Nychka, D and Berliner, L",
  TITLE =        "Spatiotemporal Hierarchical Bayesian Modeling: Tropical Ocean Surface Winds",
  JOURNAL =    "Journal of the American Statistical Association",
  YEAR =  			"2001",
 volume =       "96",
  pages =        "382-397"
}


@ARTICLE{xia97,
  AUTHOR =       "Xia, H and Carlin, B",
  TITLE =        "Spatio-Temporal Models with Errors in Covariates: Mapping {O}hio Lung Cancer Mortality",
  JOURNAL =    "Statistics in Medicine",
  YEAR =  			"1997",
 volume =       "17",
  pages =        "2025-2043"
}
