# Supplementary material for: A Comparison of Spatio-Temporal Disease Mapping Approaches Including an Application to Ischaemic Heart Disease in New South Wales, Australia
Source: Int J Environ Res Public Health. 2017 Feb 3;14(2):146. doi: 10.3390/ijerph14020146 (PMC5334700; doi:10.3390/ijerph14020146)
Supplement: Supplementary file 1 [file ijerph-14-00146-s001.zip › Supplementary/Supplementary.aux]

\relax 
\providecommand\hyper@newdestlabel[2]{}
\bibstyle{mdpi}
\providecommand\HyperFirstAtBeginDocument{\AtBeginDocument}
\HyperFirstAtBeginDocument{\ifx\hyper@anchor\@undefined
\global\let\oldcontentsline\contentsline
\gdef\contentsline#1#2#3#4{\oldcontentsline{#1}{#2}{#3}}
\global\let\oldnewlabel\newlabel
\gdef\newlabel#1#2{\newlabelxx{#1}#2}
\gdef\newlabelxx#1#2#3#4#5#6{\oldnewlabel{#1}{{#2}{#3}}}
\AtEndDocument{\ifx\hyper@anchor\@undefined
\let\contentsline\oldcontentsline
\let\newlabel\oldnewlabel
\fi}
\fi}
\global\let\hyper@last\relax 
\gdef\HyperFirstAtBeginDocument#1{#1}
\providecommand\HyField@AuxAddToFields[1]{}
\providecommand\HyField@AuxAddToCoFields[2]{}
\@writefile{toc}{\contentsline {section}{\numberline {1}Introduction}{1}{section.1}}
\newlabel{sec:intro}{{1}{1}{Introduction}{section.1}{}}
\@writefile{toc}{\contentsline {section}{\numberline {2}Comparison of Models}{1}{section.2}}
\newlabel{sec:plots}{{2}{1}{Comparison of Models}{section.2}{}}
\@writefile{lot}{\contentsline {table}{\numberline {S1}{\ignorespaces Outline of the seven methods compared in this paper and the software used to fit them.\relax }}{1}{table.1}}
\providecommand*\caption@xref[2]{\@setref\relax\@undefined{#1}}
\newlabel{tab:modlist}{{S1}{1}{Outline of the seven methods compared in this paper and the software used to fit them.\relax }{table.1}{}}
\@writefile{lot}{\contentsline {table}{\numberline {S2}{\ignorespaces Comparison of the performance of our seven models.\relax }}{1}{table.2}}
\newlabel{tab:results}{{S2}{1}{Comparison of the performance of our seven models.\relax }{table.2}{}}
\@writefile{lof}{\contentsline {figure}{\numberline {S1}{\ignorespaces Results for Model 1. (\textbf  {a}) Fitted IHD risks for January 2006. (\textbf  {b}) Fitted IHD risks for January 2013. (\textbf  {c}) Overall percentage change in fitted risks between January 2006 and January 2013. (\textbf  {d}) Mean IHD risk in New South Wales by month.\relax }}{2}{figure.1}}
\newlabel{fig:mod1}{{S1}{2}{Results for Model 1. (\textbf {a}) Fitted IHD risks for January 2006. (\textbf {b}) Fitted IHD risks for January 2013. (\textbf {c}) Overall percentage change in fitted risks between January 2006 and January 2013. (\textbf {d}) Mean IHD risk in New South Wales by month.\relax }{figure.1}{}}
\@writefile{lof}{\contentsline {figure}{\numberline {S2}{\ignorespaces Results for Model 2. (\textbf  {a}) Fitted IHD risks for January 2006. (\textbf  {b}) Fitted IHD risks for January 2013. (\textbf  {c}) Overall percentage change in fitted risks between January 2006 and January 2013. (\textbf  {d}) Mean IHD risk in New South Wales by month.\relax }}{3}{figure.2}}
\newlabel{fig:mod2}{{S2}{3}{Results for Model 2. (\textbf {a}) Fitted IHD risks for January 2006. (\textbf {b}) Fitted IHD risks for January 2013. (\textbf {c}) Overall percentage change in fitted risks between January 2006 and January 2013. (\textbf {d}) Mean IHD risk in New South Wales by month.\relax }{figure.2}{}}
\@writefile{lof}{\contentsline {figure}{\numberline {S3}{\ignorespaces Results for Model 3. (\textbf  {a}) Fitted IHD risks for January 2006. (\textbf  {b}) Fitted IHD risks for January 2013. (\textbf  {c}) Overall percentage change in fitted risks between January 2006 and January 2013. (\textbf  {d}) Mean IHD risk in New South Wales by month.\relax }}{4}{figure.3}}
\newlabel{fig:mod3}{{S3}{4}{Results for Model 3. (\textbf {a}) Fitted IHD risks for January 2006. (\textbf {b}) Fitted IHD risks for January 2013. (\textbf {c}) Overall percentage change in fitted risks between January 2006 and January 2013. (\textbf {d}) Mean IHD risk in New South Wales by month.\relax }{figure.3}{}}
\@writefile{lof}{\contentsline {figure}{\numberline {S4}{\ignorespaces Results for Model 4. (\textbf  {a}) Fitted IHD risks for January 2006. (\textbf  {b}) Fitted IHD risks for January 2013. (\textbf  {c}) Overall percentage change in fitted risks between January 2006 and January 2013. (\textbf  {d}) Mean IHD risk in New South Wales by month.\relax }}{5}{figure.4}}
\newlabel{fig:mod4}{{S4}{5}{Results for Model 4. (\textbf {a}) Fitted IHD risks for January 2006. (\textbf {b}) Fitted IHD risks for January 2013. (\textbf {c}) Overall percentage change in fitted risks between January 2006 and January 2013. (\textbf {d}) Mean IHD risk in New South Wales by month.\relax }{figure.4}{}}
\@writefile{lof}{\contentsline {figure}{\numberline {S5}{\ignorespaces Results for Model 5. (\textbf  {a}) Fitted IHD risks for January 2006. (\textbf  {b}) Fitted IHD risks for January 2013. (\textbf  {c}) Overall percentage change in fitted risks between January 2006 and January 2013. (\textbf  {d}) Mean IHD risk in New South Wales by month.\relax }}{6}{figure.5}}
\newlabel{fig:mod5}{{S5}{6}{Results for Model 5. (\textbf {a}) Fitted IHD risks for January 2006. (\textbf {b}) Fitted IHD risks for January 2013. (\textbf {c}) Overall percentage change in fitted risks between January 2006 and January 2013. (\textbf {d}) Mean IHD risk in New South Wales by month.\relax }{figure.5}{}}
\@writefile{lof}{\contentsline {figure}{\numberline {S6}{\ignorespaces Results for Model 6. (\textbf  {a}) Fitted IHD risks for January 2006. (\textbf  {b}) Fitted IHD risks for January 2013. (\textbf  {c}) Overall percentage change in fitted risks between January 2006 and January 2013. (\textbf  {d}) Mean IHD risk in New South Wales by month.\relax }}{7}{figure.6}}
\newlabel{fig:mod6}{{S6}{7}{Results for Model 6. (\textbf {a}) Fitted IHD risks for January 2006. (\textbf {b}) Fitted IHD risks for January 2013. (\textbf {c}) Overall percentage change in fitted risks between January 2006 and January 2013. (\textbf {d}) Mean IHD risk in New South Wales by month.\relax }{figure.6}{}}
\@writefile{lof}{\contentsline {figure}{\numberline {S7}{\ignorespaces Results for Model 7. (\textbf  {a}) Fitted IHD risks for January 2006. (\textbf  {b}) Fitted IHD risks for January 2013. (\textbf  {c}) Overall percentage change in fitted risks between January 2006 and January 2013. (\textbf  {d}) Mean IHD risk in New South Wales by month.\relax }}{8}{figure.7}}
\newlabel{fig:mod7}{{S7}{8}{Results for Model 7. (\textbf {a}) Fitted IHD risks for January 2006. (\textbf {b}) Fitted IHD risks for January 2013. (\textbf {c}) Overall percentage change in fitted risks between January 2006 and January 2013. (\textbf {d}) Mean IHD risk in New South Wales by month.\relax }{figure.7}{}}
\newlabel{LastPage}{{}{8}{}{page.8}{}}
\xdef\lastpage@lastpage{8}
\xdef\lastpage@lastpageHy{8}
