# Supplementary material for: A Comparison of Spatio-Temporal Disease Mapping Approaches Including an Application to Ischaemic Heart Disease in New South Wales, Australia
Source: Int J Environ Res Public Health. 2017 Feb 3;14(2):146. doi: 10.3390/ijerph14020146 (PMC5334700; doi:10.3390/ijerph14020146)
Supplement: Supplementary file 1 [file ijerph-14-00146-s001.zip › Supplementary/Supplementary.bbl]

\begin{thebibliography}{}

\bibitem[\protect\citeauthoryear{Bernardinelli, Clayton, Pascutto, Montomoli,
  Ghislandi, and Songini}{Bernardinelli et~al.}{1995}]{bernardinelli95}
Bernardinelli, L., D.~Clayton, C.~Pascutto, C.~Montomoli, M.~Ghislandi, and
  M.~Songini (1995).
\newblock {B}ayesian analysis of space-time variation in disease risk.
\newblock {\em Statistics in Medicine\/}~{\em 14}, 2433--2443.

\bibitem[\protect\citeauthoryear{Knorr-Held}{Knorr-Held}{2000}]{knorr00}
Knorr-Held, L. (2000).
\newblock Bayesian modelling of inseparable space-time variation in disease
  risk.
\newblock {\em Statistics in Medicine\/}~{\em 19}, 2555--2567.

\bibitem[\protect\citeauthoryear{Knorr-Held and Besag}{Knorr-Held and
  Besag}{1998}]{knorr98}
Knorr-Held, L. and J.~Besag (1998).
\newblock Modelling risk from a disease in space and time.
\newblock {\em Statistics in Medicine\/}~{\em 17}, 2045--2060.

\bibitem[\protect\citeauthoryear{Lee and Lawson}{Lee and Lawson}{2014}]{lee14}
Lee, D. and A.~Lawson (2014).
\newblock Cluster detection and risk estimation for spatio-temporal health
  data.
\newblock {\em ArXiv e-prints\/}.

\bibitem[\protect\citeauthoryear{Martinez-Beneito, Lopez-Quilez, and
  Botella-Rocamora}{Martinez-Beneito et~al.}{2008}]{martinez08}
Martinez-Beneito, M., A.~Lopez-Quilez, and P.~Botella-Rocamora (2008).
\newblock An autoregressive approach to spatio-temporal disease mapping.
\newblock {\em Statistics in Medicine\/}~{\em 27}, 2874--2889.

\bibitem[\protect\citeauthoryear{Rushworth, Lee, and Mitchell}{Rushworth
  et~al.}{2014}]{rushworth14a}
Rushworth, A., D.~Lee, and R.~Mitchell (2014).
\newblock A spatio-temporal model for estimating the long-term effects of air
  pollution on respiratory hospital admissions in {G}reater {L}ondon.
\newblock {\em Spatial and Spatio-temporal Epidemiology\/}~{\em 10}, 29--38.

\end{thebibliography}
