# Supplementary material for: A Comparison of Spatio-Temporal Disease Mapping Approaches Including an Application to Ischaemic Heart Disease in New South Wales, Australia
Source: Int J Environ Res Public Health. 2017 Feb 3;14(2):146. doi: 10.3390/ijerph14020146 (PMC5334700; doi:10.3390/ijerph14020146)
Supplement: Supplementary file 1 [file ijerph-14-00146-s001.zip › Supplementary/Supplementary.blg]

This is BibTeX, Version 0.99dThe top-level auxiliary file: Supplementary.aux
The style file: chicago.bst
Database file #1: LitReview.bib
Warning--no number and no volume in lee14
Warning--page numbers missing in lee14
(There were 2 warnings)
