# Supplementary material for: A Comparison of Spatio-Temporal Disease Mapping Approaches Including an Application to Ischaemic Heart Disease in New South Wales, Australia
Source: Int J Environ Res Public Health. 2017 Feb 3;14(2):146. doi: 10.3390/ijerph14020146 (PMC5334700; doi:10.3390/ijerph14020146)
Supplement: Supplementary file 1 [file ijerph-14-00146-s001.zip › Supplementary/Supplementary.log]

This is pdfTeX, Version 3.14159265-2.6-1.40.16 (MiKTeX 2.9) (preloaded format=pdflatex 2016.12.14)  3 FEB 2017 15:43
entering extended mode
**//utsfs.adsroot.uts.edu.au/homes/staff/124700/Desktop/Supplementary/Supplemen
tary.tex

(//utsfs.adsroot.uts.edu.au/homes/staff/124700/Desktop/Supplementary/Supplement
ary.tex
LaTeX2e <2015/10/01> patch level 2
Babel <3.9n> and hyphenation patterns for 72 languages loaded.
(mdpi.cls
Document Class: mdpi 2017/01/10 MDPI paper class
("C:\Users\124700\AppData\Local\Programs\MiKTeX 2.9\tex\latex\base\article.cls"
Document Class: article 2014/09/29 v1.4h Standard LaTeX document class
("C:\Users\124700\AppData\Local\Programs\MiKTeX 2.9\tex\latex\base\size10.clo"
File: size10.clo 2014/09/29 v1.4h Standard LaTeX file (size option)
)
\c@part=\count79
\c@section=\count80
\c@subsection=\count81
\c@subsubsection=\count82
\c@paragraph=\count83
\c@subparagraph=\count84
\c@figure=\count85
\c@table=\count86
\abovecaptionskip=\skip41
\belowcaptionskip=\skip42
\bibindent=\dimen102
) ("C:\Users\124700\AppData\Local\Programs\MiKTeX 2.9\tex\latex\base\fontenc.st
y"
Package: fontenc 2005/09/27 v1.99g Standard LaTeX package
 ("C:\Users\124700\AppData\Local\Programs\MiKTeX 2.9\tex\latex\base\t1enc.def"
File: t1enc.def 2005/09/27 v1.99g Standard LaTeX file
LaTeX Font Info:    Redeclaring font encoding T1 on input line 48.
))
("C:\Users\124700\AppData\Local\Programs\MiKTeX 2.9\tex\latex\base\inputenc.sty
"
Package: inputenc 2015/03/17 v1.2c Input encoding file
\inpenc@prehook=\toks14
\inpenc@posthook=\toks15
 ("C:\Users\124700\AppData\Local\Programs\MiKTeX 2.9\tex\latex\base\utf8.def"
File: utf8.def 2015/09/07 v1.1p UTF-8 support for inputenc
Now handling font encoding OML ...
... no UTF-8 mapping file for font encoding OML
Now handling font encoding T1 ...
... processing UTF-8 mapping file for font encoding T1

("C:\Users\124700\AppData\Local\Programs\MiKTeX 2.9\tex\latex\base\t1enc.dfu"
File: t1enc.dfu 2015/09/07 v1.1p UTF-8 support for inputenc
   defining Unicode char U+00A0 (decimal 160)
   defining Unicode char U+00A1 (decimal 161)
   defining Unicode char U+00A3 (decimal 163)
   defining Unicode char U+00AB (decimal 171)
   defining Unicode char U+00AD (decimal 173)
   defining Unicode char U+00BB (decimal 187)
   defining Unicode char U+00BF (decimal 191)
   defining Unicode char U+00C0 (decimal 192)
   defining Unicode char U+00C1 (decimal 193)
   defining Unicode char U+00C2 (decimal 194)
   defining Unicode char U+00C3 (decimal 195)
   defining Unicode char U+00C4 (decimal 196)
   defining Unicode char U+00C5 (decimal 197)
   defining Unicode char U+00C6 (decimal 198)
   defining Unicode char U+00C7 (decimal 199)
   defining Unicode char U+00C8 (decimal 200)
   defining Unicode char U+00C9 (decimal 201)
   defining Unicode char U+00CA (decimal 202)
   defining Unicode char U+00CB (decimal 203)
   defining Unicode char U+00CC (decimal 204)
   defining Unicode char U+00CD (decimal 205)
   defining Unicode char U+00CE (decimal 206)
   defining Unicode char U+00CF (decimal 207)
   defining Unicode char U+00D0 (decimal 208)
   defining Unicode char U+00D1 (decimal 209)
   defining Unicode char U+00D2 (decimal 210)
   defining Unicode char U+00D3 (decimal 211)
   defining Unicode char U+00D4 (decimal 212)
   defining Unicode char U+00D5 (decimal 213)
   defining Unicode char U+00D6 (decimal 214)
   defining Unicode char U+00D8 (decimal 216)
   defining Unicode char U+00D9 (decimal 217)
   defining Unicode char U+00DA (decimal 218)
   defining Unicode char U+00DB (decimal 219)
   defining Unicode char U+00DC (decimal 220)
   defining Unicode char U+00DD (decimal 221)
   defining Unicode char U+00DE (decimal 222)
   defining Unicode char U+00DF (decimal 223)
   defining Unicode char U+00E0 (decimal 224)
   defining Unicode char U+00E1 (decimal 225)
   defining Unicode char U+00E2 (decimal 226)
   defining Unicode char U+00E3 (decimal 227)
   defining Unicode char U+00E4 (decimal 228)
   defining Unicode char U+00E5 (decimal 229)
   defining Unicode char U+00E6 (decimal 230)
   defining Unicode char U+00E7 (decimal 231)
   defining Unicode char U+00E8 (decimal 232)
   defining Unicode char U+00E9 (decimal 233)
   defining Unicode char U+00EA (decimal 234)
   defining Unicode char U+00EB (decimal 235)
   defining Unicode char U+00EC (decimal 236)
   defining Unicode char U+00ED (decimal 237)
   defining Unicode char U+00EE (decimal 238)
   defining Unicode char U+00EF (decimal 239)
   defining Unicode char U+00F0 (decimal 240)
   defining Unicode char U+00F1 (decimal 241)
   defining Unicode char U+00F2 (decimal 242)
   defining Unicode char U+00F3 (decimal 243)
   defining Unicode char U+00F4 (decimal 244)
   defining Unicode char U+00F5 (decimal 245)
   defining Unicode char U+00F6 (decimal 246)
   defining Unicode char U+00F8 (decimal 248)
   defining Unicode char U+00F9 (decimal 249)
   defining Unicode char U+00FA (decimal 250)
   defining Unicode char U+00FB (decimal 251)
   defining Unicode char U+00FC (decimal 252)
   defining Unicode char U+00FD (decimal 253)
   defining Unicode char U+00FE (decimal 254)
   defining Unicode char U+00FF (decimal 255)
   defining Unicode char U+0102 (decimal 258)
   defining Unicode char U+0103 (decimal 259)
   defining Unicode char U+0104 (decimal 260)
   defining Unicode char U+0105 (decimal 261)
   defining Unicode char U+0106 (decimal 262)
   defining Unicode char U+0107 (decimal 263)
   defining Unicode char U+010C (decimal 268)
   defining Unicode char U+010D (decimal 269)
   defining Unicode char U+010E (decimal 270)
   defining Unicode char U+010F (decimal 271)
   defining Unicode char U+0110 (decimal 272)
   defining Unicode char U+0111 (decimal 273)
   defining Unicode char U+0118 (decimal 280)
   defining Unicode char U+0119 (decimal 281)
   defining Unicode char U+011A (decimal 282)
   defining Unicode char U+011B (decimal 283)
   defining Unicode char U+011E (decimal 286)
   defining Unicode char U+011F (decimal 287)
   defining Unicode char U+0130 (decimal 304)
   defining Unicode char U+0131 (decimal 305)
   defining Unicode char U+0132 (decimal 306)
   defining Unicode char U+0133 (decimal 307)
   defining Unicode char U+0139 (decimal 313)
   defining Unicode char U+013A (decimal 314)
   defining Unicode char U+013D (decimal 317)
   defining Unicode char U+013E (decimal 318)
   defining Unicode char U+0141 (decimal 321)
   defining Unicode char U+0142 (decimal 322)
   defining Unicode char U+0143 (decimal 323)
   defining Unicode char U+0144 (decimal 324)
   defining Unicode char U+0147 (decimal 327)
   defining Unicode char U+0148 (decimal 328)
   defining Unicode char U+014A (decimal 330)
   defining Unicode char U+014B (decimal 331)
   defining Unicode char U+0150 (decimal 336)
   defining Unicode char U+0151 (decimal 337)
   defining Unicode char U+0152 (decimal 338)
   defining Unicode char U+0153 (decimal 339)
   defining Unicode char U+0154 (decimal 340)
   defining Unicode char U+0155 (decimal 341)
   defining Unicode char U+0158 (decimal 344)
   defining Unicode char U+0159 (decimal 345)
   defining Unicode char U+015A (decimal 346)
   defining Unicode char U+015B (decimal 347)
   defining Unicode char U+015E (decimal 350)
   defining Unicode char U+015F (decimal 351)
   defining Unicode char U+0160 (decimal 352)
   defining Unicode char U+0161 (decimal 353)
   defining Unicode char U+0162 (decimal 354)
   defining Unicode char U+0163 (decimal 355)
   defining Unicode char U+0164 (decimal 356)
   defining Unicode char U+0165 (decimal 357)
   defining Unicode char U+016E (decimal 366)
   defining Unicode char U+016F (decimal 367)
   defining Unicode char U+0170 (decimal 368)
   defining Unicode char U+0171 (decimal 369)
   defining Unicode char U+0174 (decimal 372)
   defining Unicode char U+0175 (decimal 373)
   defining Unicode char U+0176 (decimal 374)
   defining Unicode char U+0177 (decimal 375)
   defining Unicode char U+0178 (decimal 376)
   defining Unicode char U+0179 (decimal 377)
   defining Unicode char U+017A (decimal 378)
   defining Unicode char U+017B (decimal 379)
   defining Unicode char U+017C (decimal 380)
   defining Unicode char U+017D (decimal 381)
   defining Unicode char U+017E (decimal 382)
   defining Unicode char U+0218 (decimal 536)
   defining Unicode char U+0219 (decimal 537)
   defining Unicode char U+021A (decimal 538)
   defining Unicode char U+021B (decimal 539)
   defining Unicode char U+200C (decimal 8204)
   defining Unicode char U+2013 (decimal 8211)
   defining Unicode char U+2014 (decimal 8212)
   defining Unicode char U+2018 (decimal 8216)
   defining Unicode char U+2019 (decimal 8217)
   defining Unicode char U+201A (decimal 8218)
   defining Unicode char U+201C (decimal 8220)
   defining Unicode char U+201D (decimal 8221)
   defining Unicode char U+201E (decimal 8222)
   defining Unicode char U+2030 (decimal 8240)
   defining Unicode char U+2031 (decimal 8241)
   defining Unicode char U+2039 (decimal 8249)
   defining Unicode char U+203A (decimal 8250)
   defining Unicode char U+2423 (decimal 9251)
)
Now handling font encoding OT1 ...
... processing UTF-8 mapping file for font encoding OT1

("C:\Users\124700\AppData\Local\Programs\MiKTeX 2.9\tex\latex\base\ot1enc.dfu"
File: ot1enc.dfu 2015/09/07 v1.1p UTF-8 support for inputenc
   defining Unicode char U+00A0 (decimal 160)
   defining Unicode char U+00A1 (decimal 161)
   defining Unicode char U+00A3 (decimal 163)
   defining Unicode char U+00AD (decimal 173)
   defining Unicode char U+00B8 (decimal 184)
   defining Unicode char U+00BF (decimal 191)
   defining Unicode char U+00C5 (decimal 197)
   defining Unicode char U+00C6 (decimal 198)
   defining Unicode char U+00D8 (decimal 216)
   defining Unicode char U+00DF (decimal 223)
   defining Unicode char U+00E6 (decimal 230)
   defining Unicode char U+00EC (decimal 236)
   defining Unicode char U+00ED (decimal 237)
   defining Unicode char U+00EE (decimal 238)
   defining Unicode char U+00EF (decimal 239)
   defining Unicode char U+00F8 (decimal 248)
   defining Unicode char U+0131 (decimal 305)
   defining Unicode char U+0141 (decimal 321)
   defining Unicode char U+0142 (decimal 322)
   defining Unicode char U+0152 (decimal 338)
   defining Unicode char U+0153 (decimal 339)
   defining Unicode char U+0174 (decimal 372)
   defining Unicode char U+0175 (decimal 373)
   defining Unicode char U+0176 (decimal 374)
   defining Unicode char U+0177 (decimal 375)
   defining Unicode char U+0218 (decimal 536)
   defining Unicode char U+0219 (decimal 537)
   defining Unicode char U+021A (decimal 538)
   defining Unicode char U+021B (decimal 539)
   defining Unicode char U+2013 (decimal 8211)
   defining Unicode char U+2014 (decimal 8212)
   defining Unicode char U+2018 (decimal 8216)
   defining Unicode char U+2019 (decimal 8217)
   defining Unicode char U+201C (decimal 8220)
   defining Unicode char U+201D (decimal 8221)
)
Now handling font encoding OMS ...
... processing UTF-8 mapping file for font encoding OMS
("C:\Users\124700\AppData\Local\Programs\MiKTeX 2.9\tex\latex\base\omsenc.dfu"
File: omsenc.dfu 2015/09/07 v1.1p UTF-8 support for inputenc
   defining Unicode char U+00A7 (decimal 167)
   defining Unicode char U+00B6 (decimal 182)
   defining Unicode char U+00B7 (decimal 183)
   defining Unicode char U+2020 (decimal 8224)
   defining Unicode char U+2021 (decimal 8225)
   defining Unicode char U+2022 (decimal 8226)
)
Now handling font encoding OMX ...
... no UTF-8 mapping file for font encoding OMX
Now handling font encoding U ...
... no UTF-8 mapping file for font encoding U
   defining Unicode char U+00A9 (decimal 169)
   defining Unicode char U+00AA (decimal 170)
   defining Unicode char U+00AE (decimal 174)
   defining Unicode char U+00BA (decimal 186)
   defining Unicode char U+02C6 (decimal 710)
   defining Unicode char U+02DC (decimal 732)
   defining Unicode char U+200C (decimal 8204)
   defining Unicode char U+2026 (decimal 8230)
   defining Unicode char U+2122 (decimal 8482)
   defining Unicode char U+2423 (decimal 9251)
)) ("C:\Users\124700\AppData\Local\Programs\MiKTeX 2.9\tex\latex\tools\calc.sty
"
Package: calc 2014/10/28 v4.3 Infix arithmetic (KKT,FJ)
\calc@Acount=\count87
\calc@Bcount=\count88
\calc@Adimen=\dimen103
\calc@Bdimen=\dimen104
\calc@Askip=\skip43
\calc@Bskip=\skip44
LaTeX Info: Redefining \setlength on input line 80.
LaTeX Info: Redefining \addtolength on input line 81.
\calc@Ccount=\count89
\calc@Cskip=\skip45
)
("C:\Users\124700\AppData\Local\Programs\MiKTeX 2.9\tex\latex\tools\indentfirst
.sty"
Package: indentfirst 1995/11/23 v1.03 Indent first paragraph (DPC)
)
("C:\Users\124700\AppData\Local\Programs\MiKTeX 2.9\tex\latex\fancyhdr\fancyhdr
.sty"
Package: fancyhdr 2016/09/06 3.8 Extensive control of page headers and footers
\fancy@headwidth=\skip46
\f@ncyO@elh=\skip47
\f@ncyO@erh=\skip48
\f@ncyO@olh=\skip49
\f@ncyO@orh=\skip50
\f@ncyO@elf=\skip51
\f@ncyO@erf=\skip52
\f@ncyO@olf=\skip53
\f@ncyO@orf=\skip54
)
("C:\Users\124700\AppData\Local\Programs\MiKTeX 2.9\tex\latex\graphics\graphicx
.sty"
Package: graphicx 2014/10/28 v1.0g Enhanced LaTeX Graphics (DPC,SPQR)

("C:\Users\124700\AppData\Local\Programs\MiKTeX 2.9\tex\latex\graphics\keyval.s
ty"
Package: keyval 2014/10/28 v1.15 key=value parser (DPC)
\KV@toks@=\toks16
)
("C:\Users\124700\AppData\Local\Programs\MiKTeX 2.9\tex\latex\graphics\graphics
.sty"
Package: graphics 2014/10/28 v1.0p Standard LaTeX Graphics (DPC,SPQR)

("C:\Users\124700\AppData\Local\Programs\MiKTeX 2.9\tex\latex\graphics\trig.sty
"
Package: trig 1999/03/16 v1.09 sin cos tan (DPC)
)
("C:\Users\124700\AppData\Local\Programs\MiKTeX 2.9\tex\latex\00miktex\graphics
.cfg"
File: graphics.cfg 2007/01/18 v1.5 graphics configuration of teTeX/TeXLive
)
Package graphics Info: Driver file: pdftex.def on input line 94.

("C:\Users\124700\AppData\Local\Programs\MiKTeX 2.9\tex\latex\pdftex-def\pdftex
.def"
File: pdftex.def 2011/05/27 v0.06d Graphics/color for pdfTeX

("C:\Users\124700\AppData\Local\Programs\MiKTeX 2.9\tex\generic\oberdiek\infwar
err.sty"
Package: infwarerr 2010/04/08 v1.3 Providing info/warning/error messages (HO)
)
("C:\Users\124700\AppData\Local\Programs\MiKTeX 2.9\tex\generic\oberdiek\ltxcmd
s.sty"
Package: ltxcmds 2011/11/09 v1.22 LaTeX kernel commands for general use (HO)
)
\Gread@gobject=\count90
))
\Gin@req@height=\dimen105
\Gin@req@width=\dimen106
)
("C:\Users\124700\AppData\Local\Programs\MiKTeX 2.9\tex\latex\oberdiek\epstopdf
.sty"
Package: epstopdf 2010/02/09 v2.5 Conversion with epstopdf on the fly (HO)

("C:\Users\124700\AppData\Local\Programs\MiKTeX 2.9\tex\latex\oberdiek\epstopdf
-base.sty"
Package: epstopdf-base 2010/02/09 v2.5 Base part for package epstopdf

("C:\Users\124700\AppData\Local\Programs\MiKTeX 2.9\tex\latex\oberdiek\grfext.s
ty"
Package: grfext 2010/08/19 v1.1 Manage graphics extensions (HO)

("C:\Users\124700\AppData\Local\Programs\MiKTeX 2.9\tex\generic\oberdiek\kvdefi
nekeys.sty"
Package: kvdefinekeys 2011/04/07 v1.3 Define keys (HO)
))
("C:\Users\124700\AppData\Local\Programs\MiKTeX 2.9\tex\latex\oberdiek\kvoption
s.sty"
Package: kvoptions 2011/06/30 v3.11 Key value format for package options (HO)

("C:\Users\124700\AppData\Local\Programs\MiKTeX 2.9\tex\generic\oberdiek\kvsetk
eys.sty"
Package: kvsetkeys 2012/04/25 v1.16 Key value parser (HO)

("C:\Users\124700\AppData\Local\Programs\MiKTeX 2.9\tex\generic\oberdiek\etexcm
ds.sty"
Package: etexcmds 2011/02/16 v1.5 Avoid name clashes with e-TeX commands (HO)

("C:\Users\124700\AppData\Local\Programs\MiKTeX 2.9\tex\generic\oberdiek\ifluat
ex.sty"
Package: ifluatex 2010/03/01 v1.3 Provides the ifluatex switch (HO)
Package ifluatex Info: LuaTeX not detected.
)
Package etexcmds Info: Could not find \expanded.
(etexcmds)             That can mean that you are not using pdfTeX 1.50 or
(etexcmds)             that some package has redefined \expanded.
(etexcmds)             In the latter case, load this package earlier.
)))
("C:\Users\124700\AppData\Local\Programs\MiKTeX 2.9\tex\generic\oberdiek\pdftex
cmds.sty"
Package: pdftexcmds 2011/11/29 v0.20 Utility functions of pdfTeX for LuaTeX (HO
)

("C:\Users\124700\AppData\Local\Programs\MiKTeX 2.9\tex\generic\oberdiek\ifpdf.
sty"
Package: ifpdf 2011/01/30 v2.3 Provides the ifpdf switch (HO)
Package ifpdf Info: pdfTeX in PDF mode is detected.
)
Package pdftexcmds Info: LuaTeX not detected.
Package pdftexcmds Info: \pdf@primitive is available.
Package pdftexcmds Info: \pdf@ifprimitive is available.
Package pdftexcmds Info: \pdfdraftmode found.
)
Package grfext Info: Graphics extension search list:
(grfext)             [.png,.pdf,.jpg,.mps,.jpeg,.jbig2,.jb2,.PNG,.PDF,.JPG,.JPE
G,.JBIG2,.JB2,.eps]
(grfext)             \AppendGraphicsExtensions on input line 452.
))
("C:\Users\124700\AppData\Local\Programs\MiKTeX 2.9\tex\latex\lastpage\lastpage
.sty"
Package: lastpage 2015/03/29 v1.2m Refers to last page's name (HMM; JPG)
)
("C:\Users\124700\AppData\Local\Programs\MiKTeX 2.9\tex\latex\base\ifthen.sty"
Package: ifthen 2014/09/29 v1.1c Standard LaTeX ifthen package (DPC)
) ("C:\Users\124700\AppData\Local\Programs\MiKTeX 2.9\tex\latex\lineno\lineno.s
ty"
Package: lineno 2005/11/02 line numbers on paragraphs v4.41
\linenopenalty=\count91
\output=\toks17
\linenoprevgraf=\count92
\linenumbersep=\dimen107
\linenumberwidth=\dimen108
\c@linenumber=\count93
\c@pagewiselinenumber=\count94
\c@LN@truepage=\count95
\c@internallinenumber=\count96
\c@internallinenumbers=\count97
\quotelinenumbersep=\dimen109
\bframerule=\dimen110
\bframesep=\dimen111
\bframebox=\box26
LaTeX Info: Redefining \\ on input line 3056.
)
("C:\Users\124700\AppData\Local\Programs\MiKTeX 2.9\tex\latex\float\float.sty"
Package: float 2001/11/08 v1.3d Float enhancements (AL)
\c@float@type=\count98
\float@exts=\toks18
\float@box=\box27
\@float@everytoks=\toks19
\@floatcapt=\box28
)
("C:\Users\124700\AppData\Local\Programs\MiKTeX 2.9\tex\latex\amsmath\amsmath.s
ty"
Package: amsmath 2013/01/14 v2.14 AMS math features
\@mathmargin=\skip55

For additional information on amsmath, use the `?' option.

("C:\Users\124700\AppData\Local\Programs\MiKTeX 2.9\tex\latex\amsmath\amstext.s
ty"
Package: amstext 2000/06/29 v2.01

("C:\Users\124700\AppData\Local\Programs\MiKTeX 2.9\tex\latex\amsmath\amsgen.st
y"
File: amsgen.sty 1999/11/30 v2.0
\@emptytoks=\toks20
\ex@=\dimen112
))
("C:\Users\124700\AppData\Local\Programs\MiKTeX 2.9\tex\latex\amsmath\amsbsy.st
y"
Package: amsbsy 1999/11/29 v1.2d
\pmbraise@=\dimen113
)
("C:\Users\124700\AppData\Local\Programs\MiKTeX 2.9\tex\latex\amsmath\amsopn.st
y"
Package: amsopn 1999/12/14 v2.01 operator names
)
\inf@bad=\count99
LaTeX Info: Redefining \frac on input line 210.
\uproot@=\count100
\leftroot@=\count101
LaTeX Info: Redefining \overline on input line 306.
\classnum@=\count102
\DOTSCASE@=\count103
LaTeX Info: Redefining \ldots on input line 378.
LaTeX Info: Redefining \dots on input line 381.
LaTeX Info: Redefining \cdots on input line 466.
\Mathstrutbox@=\box29
\strutbox@=\box30
\big@size=\dimen114
LaTeX Font Info:    Redeclaring font encoding OML on input line 566.
LaTeX Font Info:    Redeclaring font encoding OMS on input line 567.
\macc@depth=\count104
\c@MaxMatrixCols=\count105
\dotsspace@=\muskip10
\c@parentequation=\count106
\dspbrk@lvl=\count107
\tag@help=\toks21
\row@=\count108
\column@=\count109
\maxfields@=\count110
\andhelp@=\toks22
\eqnshift@=\dimen115
\alignsep@=\dimen116
\tagshift@=\dimen117
\tagwidth@=\dimen118
\totwidth@=\dimen119
\lineht@=\dimen120
\@envbody=\toks23
\multlinegap=\skip56
\multlinetaggap=\skip57
\mathdisplay@stack=\toks24
LaTeX Info: Redefining \[ on input line 2665.
LaTeX Info: Redefining \] on input line 2666.
)
("C:\Users\124700\AppData\Local\Programs\MiKTeX 2.9\tex\latex\setspace\setspace
.sty"
Package: setspace 2011/12/19 v6.7a set line spacing
)
("C:\Users\124700\AppData\Local\Programs\MiKTeX 2.9\tex\latex\enumitem\enumitem
.sty"
Package: enumitem 2011/09/28 v3.5.2 Customized lists
\labelindent=\skip58
\enit@outerparindent=\dimen121
\enit@toks=\toks25
\enit@inbox=\box31
\enitdp@description=\count111
)
("C:\Users\124700\AppData\Local\Programs\MiKTeX 2.9\tex\latex\psnfss\mathpazo.s
ty"
Package: mathpazo 2005/04/12 PSNFSS-v9.2a Palatino w/ Pazo Math (D.Puga, WaS) 
\symupright=\mathgroup4
)
("C:\Users\124700\AppData\Local\Programs\MiKTeX 2.9\tex\latex\booktabs\booktabs
.sty"
Package: booktabs 2005/04/14 v1.61803 publication quality tables
\heavyrulewidth=\dimen122
\lightrulewidth=\dimen123
\cmidrulewidth=\dimen124
\belowrulesep=\dimen125
\belowbottomsep=\dimen126
\aboverulesep=\dimen127
\abovetopsep=\dimen128
\cmidrulesep=\dimen129
\cmidrulekern=\dimen130
\defaultaddspace=\dimen131
\@cmidla=\count112
\@cmidlb=\count113
\@aboverulesep=\dimen132
\@belowrulesep=\dimen133
\@thisruleclass=\count114
\@lastruleclass=\count115
\@thisrulewidth=\dimen134
)
("C:\Users\124700\AppData\Local\Programs\MiKTeX 2.9\tex\latex\titlesec\titlesec
.sty"
Package: titlesec 2016/03/21 v2.10.2 Sectioning titles
\ttl@box=\box32
\beforetitleunit=\skip59
\aftertitleunit=\skip60
\ttl@plus=\dimen135
\ttl@minus=\dimen136
\ttl@toksa=\toks26
\titlewidth=\dimen137
\titlewidthlast=\dimen138
\titlewidthfirst=\dimen139
)
("C:\Users\124700\AppData\Local\Programs\MiKTeX 2.9\tex\latex\etoolbox\etoolbox
.sty"
Package: etoolbox 2015/08/02 v2.2a e-TeX tools for LaTeX (JAW)
\etb@tempcnta=\count116
)
("C:\Users\124700\AppData\Local\Programs\MiKTeX 2.9\tex\latex\tabto\tabto.sty"
Package: tabto 2013/03/25  v 1.3  Another tabbing mechanism
\CurrentLineWidth=\dimen140
)
("C:\Users\124700\AppData\Local\Programs\MiKTeX 2.9\tex\latex\needspace\needspa
ce.sty"
Package: needspace 2010/09/12 v1.3d reserve vertical space
)
("C:\Users\124700\AppData\Local\Programs\MiKTeX 2.9\tex\latex\amscls\amsthm.sty
"
Package: amsthm 2015/03/04 v2.20.2
\thm@style=\toks27
\thm@bodyfont=\toks28
\thm@headfont=\toks29
\thm@notefont=\toks30
\thm@headpunct=\toks31
\thm@preskip=\skip61
\thm@postskip=\skip62
\thm@headsep=\skip63
\dth@everypar=\toks32
)
\c@theorem=\count117
\c@lemma=\count118
\c@corollary=\count119
\c@proposition=\count120
\c@characterization=\count121
\c@property=\count122
\c@problem=\count123
\c@example=\count124
\c@examplesanddefinitions=\count125
\c@remark=\count126
\c@definition=\count127
\c@hypothesis=\count128
\c@notation=\count129

("C:\Users\124700\AppData\Local\Programs\MiKTeX 2.9\tex\latex\hyphenat\hyphenat
.sty"
Package: hyphenat 2009/09/02 v2.3c hyphenation utilities
\langwohyphens=\language73
LaTeX Info: Redefining \_ on input line 43.
)
("C:\Users\124700\AppData\Local\Programs\MiKTeX 2.9\tex\latex\natbib\natbib.sty
"
Package: natbib 2010/09/13 8.31b (PWD, AO)
\bibhang=\skip64
\bibsep=\skip65
LaTeX Info: Redefining \cite on input line 694.
\c@NAT@ctr=\count130
)
("C:\Users\124700\AppData\Local\Programs\MiKTeX 2.9\tex\latex\hyperref\hyperref
.sty"
Package: hyperref 2012/11/06 v6.83m Hypertext links for LaTeX

("C:\Users\124700\AppData\Local\Programs\MiKTeX 2.9\tex\generic\oberdiek\hobsub
-hyperref.sty"
Package: hobsub-hyperref 2012/04/25 v1.12 Bundle oberdiek, subset hyperref (HO)


("C:\Users\124700\AppData\Local\Programs\MiKTeX 2.9\tex\generic\oberdiek\hobsub
-generic.sty"
Package: hobsub-generic 2012/04/25 v1.12 Bundle oberdiek, subset generic (HO)
Package: hobsub 2012/04/25 v1.12 Construct package bundles (HO)
Package hobsub Info: Skipping package `infwarerr' (already loaded).
Package hobsub Info: Skipping package `ltxcmds' (already loaded).
Package hobsub Info: Skipping package `ifluatex' (already loaded).
Package: ifvtex 2010/03/01 v1.5 Detect VTeX and its facilities (HO)
Package ifvtex Info: VTeX not detected.
Package: intcalc 2007/09/27 v1.1 Expandable calculations with integers (HO)
Package hobsub Info: Skipping package `ifpdf' (already loaded).
Package hobsub Info: Skipping package `etexcmds' (already loaded).
Package hobsub Info: Skipping package `kvsetkeys' (already loaded).
Package hobsub Info: Skipping package `kvdefinekeys' (already loaded).
Package hobsub Info: Skipping package `pdftexcmds' (already loaded).
Package: pdfescape 2011/11/25 v1.13 Implements pdfTeX's escape features (HO)
Package: bigintcalc 2012/04/08 v1.3 Expandable calculations on big integers (HO
)
Package: bitset 2011/01/30 v1.1 Handle bit-vector datatype (HO)
Package: uniquecounter 2011/01/30 v1.2 Provide unlimited unique counter (HO)
)
Package hobsub Info: Skipping package `hobsub' (already loaded).
Package: letltxmacro 2010/09/02 v1.4 Let assignment for LaTeX macros (HO)
Package: hopatch 2011/06/24 v1.1 Wrapper for package hooks (HO)
Package: xcolor-patch 2011/01/30 xcolor patch
Package: atveryend 2011/06/30 v1.8 Hooks at the very end of document (HO)
Package: atbegshi 2011/10/05 v1.16 At begin shipout hook (HO)
Package: refcount 2011/10/16 v3.4 Data extraction from label references (HO)
Package: hycolor 2011/01/30 v1.7 Color options for hyperref/bookmark (HO)
)
("C:\Users\124700\AppData\Local\Programs\MiKTeX 2.9\tex\generic\ifxetex\ifxetex
.sty"
Package: ifxetex 2010/09/12 v0.6 Provides ifxetex conditional
)
("C:\Users\124700\AppData\Local\Programs\MiKTeX 2.9\tex\latex\oberdiek\auxhook.
sty"
Package: auxhook 2011/03/04 v1.3 Hooks for auxiliary files (HO)
)
\@linkdim=\dimen141
\Hy@linkcounter=\count131
\Hy@pagecounter=\count132

("C:\Users\124700\AppData\Local\Programs\MiKTeX 2.9\tex\latex\hyperref\pd1enc.d
ef"
File: pd1enc.def 2012/11/06 v6.83m Hyperref: PDFDocEncoding definition (HO)
Now handling font encoding PD1 ...
... no UTF-8 mapping file for font encoding PD1
)
\Hy@SavedSpaceFactor=\count133

("C:\Users\124700\AppData\Local\Programs\MiKTeX 2.9\tex\latex\00miktex\hyperref
.cfg"
File: hyperref.cfg 2002/06/06 v1.2 hyperref configuration of TeXLive
)
Package hyperref Info: Option `unicode' set `true' on input line 4319.

("C:\Users\124700\AppData\Local\Programs\MiKTeX 2.9\tex\latex\hyperref\puenc.de
f"
File: puenc.def 2012/11/06 v6.83m Hyperref: PDF Unicode definition (HO)
Now handling font encoding PU ...
... no UTF-8 mapping file for font encoding PU
)
Package hyperref Info: Option `bookmarksopen' set `true' on input line 4319.
Package hyperref Info: Option `pdffitwindow' set `true' on input line 4319.
Package hyperref Info: Option `colorlinks' set `true' on input line 4319.
Package hyperref Info: Option `hyperfootnotes' set `false' on input line 4319.
Package hyperref Info: Hyper figures OFF on input line 4443.
Package hyperref Info: Link nesting OFF on input line 4448.
Package hyperref Info: Hyper index ON on input line 4451.
Package hyperref Info: Plain pages OFF on input line 4458.
Package hyperref Info: Backreferencing OFF on input line 4463.
Package hyperref Info: Implicit mode ON; LaTeX internals redefined.
Package hyperref Info: Bookmarks ON on input line 4688.
\c@Hy@tempcnt=\count134
 ("C:\Program Files (x86)\MiKTeX 2.9\tex/latex\ltxmisc\url.sty"
\Urlmuskip=\muskip11
Package: url 2006/04/12  ver 3.3  Verb mode for urls, etc.
)
LaTeX Info: Redefining \url on input line 5041.
\XeTeXLinkMargin=\dimen142
\Fld@menulength=\count135
\Field@Width=\dimen143
\Fld@charsize=\dimen144
Package hyperref Info: Hyper figures OFF on input line 6295.
Package hyperref Info: Link nesting OFF on input line 6300.
Package hyperref Info: Hyper index ON on input line 6303.
Package hyperref Info: backreferencing OFF on input line 6310.
Package hyperref Info: Link coloring ON on input line 6313.
Package hyperref Info: Link coloring with OCG OFF on input line 6320.
Package hyperref Info: PDF/A mode OFF on input line 6325.
LaTeX Info: Redefining \ref on input line 6365.
LaTeX Info: Redefining \pageref on input line 6369.
\Hy@abspage=\count136
\c@Item=\count137
)

Package hyperref Message: Driver: hpdftex.


("C:\Users\124700\AppData\Local\Programs\MiKTeX 2.9\tex\latex\hyperref\hpdftex.
def"
File: hpdftex.def 2012/11/06 v6.83m Hyperref driver for pdfTeX
\Fld@listcount=\count138
\c@bookmark@seq@number=\count139

("C:\Users\124700\AppData\Local\Programs\MiKTeX 2.9\tex\latex\oberdiek\rerunfil
echeck.sty"
Package: rerunfilecheck 2011/04/15 v1.7 Rerun checks for auxiliary files (HO)
Package uniquecounter Info: New unique counter `rerunfilecheck' on input line 2
82.
)
\Hy@SectionHShift=\skip66
)
("C:\Users\124700\AppData\Local\Programs\MiKTeX 2.9\tex\latex\footmisc\footmisc
.sty"
Package: footmisc 2011/06/06 v5.5b a miscellany of footnote facilities
\FN@temptoken=\toks33
\footnotemargin=\dimen145
\c@pp@next@reset=\count140
Package footmisc Info: Declaring symbol style bringhurst on input line 855.
Package footmisc Info: Declaring symbol style chicago on input line 863.
Package footmisc Info: Declaring symbol style wiley on input line 872.
Package footmisc Info: Declaring symbol style lamport-robust on input line 883.

Package footmisc Info: Declaring symbol style lamport* on input line 903.
Package footmisc Info: Declaring symbol style lamport*-robust on input line 924
.
)
("C:\Users\124700\AppData\Local\Programs\MiKTeX 2.9\tex\latex\titlesec\block.ts
s"
File: block.tss 2016/03/15
)
("C:\Users\124700\AppData\Local\Programs\MiKTeX 2.9\tex\latex\geometry\geometry
.sty"
Package: geometry 2010/09/12 v5.6 Page Geometry
\Gm@cnth=\count141
\Gm@cntv=\count142
\c@Gm@tempcnt=\count143
\Gm@bindingoffset=\dimen146
\Gm@wd@mp=\dimen147
\Gm@odd@mp=\dimen148
\Gm@even@mp=\dimen149
\Gm@layoutwidth=\dimen150
\Gm@layoutheight=\dimen151
\Gm@layouthoffset=\dimen152
\Gm@layoutvoffset=\dimen153
\Gm@dimlist=\toks34

("C:\Users\124700\AppData\Local\Programs\MiKTeX 2.9\tex\latex\geometry\geometry
.cfg"))
\@float@every@boxenv=\toks35
\c@boxenv=\count144
\@float@every@chart=\toks36
\c@chart=\count145
\@float@every@figure=\toks37
\@float@every@table=\toks38
\@float@every@scheme=\toks39

("C:\Users\124700\AppData\Local\Programs\MiKTeX 2.9\tex\latex\caption\caption.s
ty"
Package: caption 2016/02/21 v3.3-144 Customizing captions (AR)

("C:\Users\124700\AppData\Local\Programs\MiKTeX 2.9\tex\latex\caption\caption3.
sty"
Package: caption3 2016/05/22 v1.7-166 caption3 kernel (AR)
Package caption3 Info: TeX engine: e-TeX on input line 67.
\captionmargin=\dimen154
\captionmargin@=\dimen155
\captionwidth=\dimen156
\caption@tempdima=\dimen157
\caption@indent=\dimen158
\caption@parindent=\dimen159
\caption@hangindent=\dimen160
)
\c@ContinuedFloat=\count146
Package caption Info: float package is loaded.
Package caption Info: hyperref package is loaded.
)
\@justcentbox=\box33
\wideitemsep=\skip67
)
("C:\Users\124700\AppData\Local\Programs\MiKTeX 2.9\tex\latex\caption\subcaptio
n.sty"
Package: subcaption 2016/05/22 v1.1-161 Sub-captions (AR)
\c@subfigure=\count147
\c@subtable=\count148
)
("C:\Users\124700\AppData\Local\Programs\MiKTeX 2.9\tex\latex\multirow\multirow
.sty"
\bigstrutjot=\dimen161
)
("C:\Users\124700\AppData\Local\Programs\MiKTeX 2.9\tex\latex\soul\soul.sty"
Package: soul 2003/11/17 v2.4 letterspacing/underlining (mf)
\SOUL@word=\toks40
\SOUL@lasttoken=\toks41
\SOUL@cmds=\toks42
\SOUL@buffer=\toks43
\SOUL@token=\toks44
\SOUL@spaceskip=\skip68
\SOUL@ttwidth=\dimen162
\SOUL@uldp=\dimen163
\SOUL@ulht=\dimen164
)
("C:\Users\124700\AppData\Local\Programs\MiKTeX 2.9\tex\latex\microtype\microty
pe.sty"
Package: microtype 2016/05/14 v2.6a Micro-typographical refinements (RS)
\MT@toks=\toks45
\MT@count=\count149
LaTeX Info: Redefining \textls on input line 774.
\MT@outer@kern=\dimen165
LaTeX Info: Redefining \textmicrotypecontext on input line 1310.
\MT@listname@count=\count150

("C:\Users\124700\AppData\Local\Programs\MiKTeX 2.9\tex\latex\microtype\microty
pe-pdftex.def"
File: microtype-pdftex.def 2016/05/14 v2.6a Definitions specific to pdftex (RS)

LaTeX Info: Redefining \lsstyle on input line 916.
LaTeX Info: Redefining \lslig on input line 916.
\MT@outer@space=\skip69
)
Package microtype Info: Loading configuration file microtype.cfg.

("C:\Users\124700\AppData\Local\Programs\MiKTeX 2.9\tex\latex\microtype\microty
pe.cfg"
File: microtype.cfg 2016/05/14 v2.6a microtype main configuration file (RS)
)) (Supplementary.aux)
\openout1 = `Supplementary.aux'.

LaTeX Font Info:    Checking defaults for OML/cmm/m/it on input line 54.
LaTeX Font Info:    ... okay on input line 54.
LaTeX Font Info:    Checking defaults for T1/cmr/m/n on input line 54.
LaTeX Font Info:    ... okay on input line 54.
LaTeX Font Info:    Checking defaults for OT1/cmr/m/n on input line 54.
LaTeX Font Info:    ... okay on input line 54.
LaTeX Font Info:    Checking defaults for OMS/cmsy/m/n on input line 54.
LaTeX Font Info:    ... okay on input line 54.
LaTeX Font Info:    Checking defaults for OMX/cmex/m/n on input line 54.
LaTeX Font Info:    ... okay on input line 54.
LaTeX Font Info:    Checking defaults for U/cmr/m/n on input line 54.
LaTeX Font Info:    ... okay on input line 54.
LaTeX Font Info:    Checking defaults for PD1/pdf/m/n on input line 54.
LaTeX Font Info:    ... okay on input line 54.
LaTeX Font Info:    Checking defaults for PU/pdf/m/n on input line 54.
LaTeX Font Info:    ... okay on input line 54.
LaTeX Font Info:    Try loading font information for T1+ppl on input line 54.

("C:\Users\124700\AppData\Local\Programs\MiKTeX 2.9\tex\latex\psnfss\t1ppl.fd"
File: t1ppl.fd 2001/06/04 font definitions for T1/ppl.
)
("C:\Users\124700\AppData\Local\Programs\MiKTeX 2.9\tex\context\base\supp-pdf.m
kii"
[Loading MPS to PDF converter (version 2006.09.02).]
\scratchcounter=\count151
\scratchdimen=\dimen166
\scratchbox=\box34
\nofMPsegments=\count152
\nofMParguments=\count153
\everyMPshowfont=\toks46
\MPscratchCnt=\count154
\MPscratchDim=\dimen167
\MPnumerator=\count155
\makeMPintoPDFobject=\count156
\everyMPtoPDFconversion=\toks47
)
Package lastpage Info: Please have a look at the pageslts package at
(lastpage)             https://www.ctan.org/pkg/pageslts
(lastpage)             ! on input line 54.
\AtBeginShipoutBox=\box35

("C:\Users\124700\AppData\Local\Programs\MiKTeX 2.9\tex\latex\graphics\color.st
y"
Package: color 2014/10/28 v1.1a Standard LaTeX Color (DPC)

("C:\Users\124700\AppData\Local\Programs\MiKTeX 2.9\tex\latex\00miktex\color.cf
g"
File: color.cfg 2007/01/18 v1.5 color configuration of teTeX/TeXLive
)
Package color Info: Driver file: pdftex.def on input line 142.
)
Package hyperref Info: Link coloring ON on input line 54.

("C:\Users\124700\AppData\Local\Programs\MiKTeX 2.9\tex\latex\hyperref\nameref.
sty"
Package: nameref 2012/10/27 v2.43 Cross-referencing by name of section

("C:\Users\124700\AppData\Local\Programs\MiKTeX 2.9\tex\generic\oberdiek\gettit
lestring.sty"
Package: gettitlestring 2010/12/03 v1.4 Cleanup title references (HO)
)
\c@section@level=\count157
)
LaTeX Info: Redefining \ref on input line 54.
LaTeX Info: Redefining \pageref on input line 54.
LaTeX Info: Redefining \nameref on input line 54.
 (Supplementary.out) (Supplementary.out)
\@outlinefile=\write3
\openout3 = `Supplementary.out'.

\symAMSb=\mathgroup5

*geometry* detected driver: pdftex
*geometry* verbose mode - [ preamble ] result:
* driver: pdftex
* paper: a4paper
* layout: <same size as paper>
* layoutoffset:(h,v)=(0.0pt,0.0pt)
* modes: includehead includefoot 
* h-part:(L,W,R)=(76.82234pt, 443.86319pt, 76.82234pt)
* v-part:(T,H,B)=(51.21504pt, 751.15268pt, 42.67912pt)
* \paperwidth=597.50787pt
* \paperheight=845.04684pt
* \textwidth=443.86319pt
* \textheight=684.15268pt
* \oddsidemargin=4.55235pt
* \evensidemargin=4.55235pt
* \topmargin=-21.05495pt
* \headheight=12.0pt
* \headsep=25.0pt
* \topskip=10.0pt
* \footskip=30.0pt
* \marginparwidth=65.0pt
* \marginparsep=11.0pt
* \columnsep=10.0pt
* \skip\footins=34.14322pt
* \hoffset=0.0pt
* \voffset=0.0pt
* \mag=1000
* \@twocolumnfalse
* \@twosidefalse
* \@mparswitchfalse
* \@reversemarginfalse
* (1in=72.27pt=25.4mm, 1cm=28.453pt)

Package caption Info: Begin \AtBeginDocument code.
Package caption Info: End \AtBeginDocument code.
LaTeX Info: Redefining \microtypecontext on input line 54.
Package microtype Info: Generating PDF output.
Package microtype Info: Character protrusion enabled (level 2).
Package microtype Info: Using default protrusion set `alltext'.
Package microtype Info: Automatic font expansion enabled (level 2),
(microtype)             stretch: 20, shrink: 20, step: 1, non-selected.
Package microtype Info: Using default expansion set `basictext'.
Package microtype Info: No adjustment of tracking.
Package microtype Info: No adjustment of interword spacing.
Package microtype Info: No adjustment of character kerning.

("C:\Users\124700\AppData\Local\Programs\MiKTeX 2.9\tex\latex\microtype\mt-ppl.
cfg"
File: mt-ppl.cfg 2005/11/16 v1.6 microtype config. file: Palatino (RS)
)
LaTeX Font Info:    Font shape `T1/ppl/bx/n' in size <18> not available
(Font)              Font shape `T1/ppl/b/n' tried instead on input line 54.
LaTeX Font Info:    Font shape `T1/ppl/bx/n' in size <10> not available
(Font)              Font shape `T1/ppl/b/n' tried instead on input line 54.
LaTeX Font Info:    Try loading font information for OT1+ppl on input line 54.

("C:\Users\124700\AppData\Local\Programs\MiKTeX 2.9\tex\latex\psnfss\ot1ppl.fd"
File: ot1ppl.fd 2001/06/04 font definitions for OT1/ppl.
)
LaTeX Font Info:    Try loading font information for OML+zplm on input line 54.


("C:\Users\124700\AppData\Local\Programs\MiKTeX 2.9\tex\latex\psnfss\omlzplm.fd
"
File: omlzplm.fd 2002/09/08 Fontinst v1.914 font definitions for OML/zplm.
)
LaTeX Font Info:    Try loading font information for OMS+zplm on input line 54.


("C:\Users\124700\AppData\Local\Programs\MiKTeX 2.9\tex\latex\psnfss\omszplm.fd
"
File: omszplm.fd 2002/09/08 Fontinst v1.914 font definitions for OMS/zplm.
)
LaTeX Font Info:    Try loading font information for OMX+zplm on input line 54.


("C:\Users\124700\AppData\Local\Programs\MiKTeX 2.9\tex\latex\psnfss\omxzplm.fd
"
File: omxzplm.fd 2002/09/08 Fontinst v1.914 font definitions for OMX/zplm.
)
LaTeX Font Info:    Try loading font information for OT1+zplm on input line 54.


("C:\Users\124700\AppData\Local\Programs\MiKTeX 2.9\tex\latex\psnfss\ot1zplm.fd
"
File: ot1zplm.fd 2002/09/08 Fontinst v1.914 font definitions for OT1/zplm.
)
Package microtype Info: Loading generic settings for font family
(microtype)             `zplm' (encoding: OT1).
(microtype)             For optimal results, create family-specific settings.
(microtype)             See the microtype manual for details.
LaTeX Font Info:    Font shape `U/msb/m/n' will be
(Font)              scaled to size 10.42007pt on input line 54.

("C:\Users\124700\AppData\Local\Programs\MiKTeX 2.9\tex\latex\microtype\mt-msb.
cfg"
File: mt-msb.cfg 2005/06/01 v1.0 microtype config. file: AMS symbols (b) (RS)
)
LaTeX Font Info:    Font shape `U/msb/m/n' will be
(Font)              scaled to size 7.91925pt on input line 54.
LaTeX Font Info:    Font shape `U/msb/m/n' will be
(Font)              scaled to size 6.25204pt on input line 54.
LaTeX Font Info:    Font shape `U/msb/m/n' will be
(Font)              scaled to size 9.37807pt on input line 78.
LaTeX Font Info:    Font shape `U/msb/m/n' will be
(Font)              scaled to size 7.29405pt on input line 78.
LaTeX Font Info:    Font shape `U/msb/m/n' will be
(Font)              scaled to size 5.21004pt on input line 78.
LaTeX Font Info:    Font shape `T1/ppl/bx/n' in size <9> not available
(Font)              Font shape `T1/ppl/b/n' tried instead on input line 80.
 <./Figures/Mod1Start.jpg, id=15, 1759.57375pt x 1244.65pt>
File: ./Figures/Mod1Start.jpg Graphic file (type jpg)

<use ./Figures/Mod1Start.jpg>
Package pdftex.def Info: ./Figures/Mod1Start.jpg used on input line 123.
(pdftex.def)             Requested size: 164.2272pt x 116.15387pt.

<./Figures/Mod1Final.jpg, id=16, 1759.57375pt x 1244.65pt>
File: ./Figures/Mod1Final.jpg Graphic file (type jpg)

<use ./Figures/Mod1Final.jpg>
Package pdftex.def Info: ./Figures/Mod1Final.jpg used on input line 129.
(pdftex.def)             Requested size: 164.2272pt x 116.15387pt.

<./Figures/Mod1Change.jpg, id=17, 1759.57375pt x 1244.65pt>
File: ./Figures/Mod1Change.jpg Graphic file (type jpg)

<use ./Figures/Mod1Change.jpg>
Package pdftex.def Info: ./Figures/Mod1Change.jpg used on input line 135.
(pdftex.def)             Requested size: 164.2272pt x 116.15387pt.

<./Figures/Mod1Trend.pdf, id=18, 844.15375pt x 597.23125pt>
File: ./Figures/Mod1Trend.pdf Graphic file (type pdf)

<use ./Figures/Mod1Trend.pdf>
Package pdftex.def Info: ./Figures/Mod1Trend.pdf used on input line 141.
(pdftex.def)             Requested size: 199.73708pt x 141.30623pt.
LaTeX Font Info:    Font shape `T1/ppl/bx/n' in size <8> not available
(Font)              Font shape `T1/ppl/b/n' tried instead on input line 148.
 [1{C:/Users/124700/AppData/Local/MiKTeX/2.9/pdftex/config/pdftex.map}

]
<./Figures/Mod2Start.jpg, id=32, 1759.57375pt x 1244.65pt>
File: ./Figures/Mod2Start.jpg Graphic file (type jpg)

<use ./Figures/Mod2Start.jpg>
Package pdftex.def Info: ./Figures/Mod2Start.jpg used on input line 154.
(pdftex.def)             Requested size: 177.54256pt x 125.5738pt.

<./Figures/Mod2Final.jpg, id=33, 1759.57375pt x 1244.65pt>
File: ./Figures/Mod2Final.jpg Graphic file (type jpg)

<use ./Figures/Mod2Final.jpg>
Package pdftex.def Info: ./Figures/Mod2Final.jpg used on input line 160.
(pdftex.def)             Requested size: 177.54256pt x 125.5738pt.

<./Figures/Mod2Change.jpg, id=34, 1759.57375pt x 1244.65pt>
File: ./Figures/Mod2Change.jpg Graphic file (type jpg)

<use ./Figures/Mod2Change.jpg>
Package pdftex.def Info: ./Figures/Mod2Change.jpg used on input line 166.
(pdftex.def)             Requested size: 177.54256pt x 125.5738pt.

<./Figures/Mod2Trend.pdf, id=35, 844.15375pt x 597.23125pt>
File: ./Figures/Mod2Trend.pdf Graphic file (type pdf)

<use ./Figures/Mod2Trend.pdf>
Package pdftex.def Info: ./Figures/Mod2Trend.pdf used on input line 172.
(pdftex.def)             Requested size: 199.73708pt x 141.30623pt.
 [2 <./Figures/Mod1Start.jpg> <./Figures/Mod1Final.jpg> <./Figures/Mod1Change.j
pg> <./Figures/Mod1Trend.pdf>]
<./Figures/Mod3Start.jpg, id=49, 1759.57375pt x 1244.65pt>
File: ./Figures/Mod3Start.jpg Graphic file (type jpg)

<use ./Figures/Mod3Start.jpg>
Package pdftex.def Info: ./Figures/Mod3Start.jpg used on input line 184.
(pdftex.def)             Requested size: 177.54256pt x 125.5738pt.

<./Figures/Mod3Final.jpg, id=50, 1759.57375pt x 1244.65pt>
File: ./Figures/Mod3Final.jpg Graphic file (type jpg)

<use ./Figures/Mod3Final.jpg>
Package pdftex.def Info: ./Figures/Mod3Final.jpg used on input line 190.
(pdftex.def)             Requested size: 177.54256pt x 125.5738pt.

<./Figures/Mod3Change.jpg, id=51, 1759.57375pt x 1244.65pt>
File: ./Figures/Mod3Change.jpg Graphic file (type jpg)

<use ./Figures/Mod3Change.jpg>
Package pdftex.def Info: ./Figures/Mod3Change.jpg used on input line 196.
(pdftex.def)             Requested size: 177.54256pt x 125.5738pt.

<./Figures/Mod3Trend.pdf, id=52, 844.15375pt x 597.23125pt>
File: ./Figures/Mod3Trend.pdf Graphic file (type pdf)

<use ./Figures/Mod3Trend.pdf>
Package pdftex.def Info: ./Figures/Mod3Trend.pdf used on input line 202.
(pdftex.def)             Requested size: 177.54256pt x 125.60452pt.
 [3 <./Figures/Mod2Start.jpg> <./Figures/Mod2Final.jpg> <./Figures/Mod2Change.j
pg> <./Figures/Mod2Trend.pdf>]
<./Figures/Mod4Start.jpg, id=67, 1759.57375pt x 1244.65pt>
File: ./Figures/Mod4Start.jpg Graphic file (type jpg)

<use ./Figures/Mod4Start.jpg>
Package pdftex.def Info: ./Figures/Mod4Start.jpg used on input line 214.
(pdftex.def)             Requested size: 164.2272pt x 116.15387pt.

<./Figures/Mod4Final.jpg, id=68, 1759.57375pt x 1244.65pt>
File: ./Figures/Mod4Final.jpg Graphic file (type jpg)

<use ./Figures/Mod4Final.jpg>
Package pdftex.def Info: ./Figures/Mod4Final.jpg used on input line 220.
(pdftex.def)             Requested size: 164.2272pt x 116.15387pt.

<./Figures/Mod4Change.jpg, id=69, 1759.57375pt x 1244.65pt>
File: ./Figures/Mod4Change.jpg Graphic file (type jpg)

<use ./Figures/Mod4Change.jpg>
Package pdftex.def Info: ./Figures/Mod4Change.jpg used on input line 226.
(pdftex.def)             Requested size: 177.54256pt x 125.5738pt.

<./Figures/Mod4Trend.pdf, id=70, 844.15375pt x 597.23125pt>
File: ./Figures/Mod4Trend.pdf Graphic file (type pdf)

<use ./Figures/Mod4Trend.pdf>
Package pdftex.def Info: ./Figures/Mod4Trend.pdf used on input line 232.
(pdftex.def)             Requested size: 177.54256pt x 125.60452pt.
 [4 <./Figures/Mod3Start.jpg> <./Figures/Mod3Final.jpg> <./Figures/Mod3Change.j
pg> <./Figures/Mod3Trend.pdf>]
<./Figures/Mod5Start.jpg, id=85, 1759.57375pt x 1244.65pt>
File: ./Figures/Mod5Start.jpg Graphic file (type jpg)

<use ./Figures/Mod5Start.jpg>
Package pdftex.def Info: ./Figures/Mod5Start.jpg used on input line 245.
(pdftex.def)             Requested size: 166.44868pt x 117.7302pt.

<./Figures/Mod5Final.jpg, id=86, 1759.57375pt x 1244.65pt>
File: ./Figures/Mod5Final.jpg Graphic file (type jpg)

<use ./Figures/Mod5Final.jpg>
Package pdftex.def Info: ./Figures/Mod5Final.jpg used on input line 251.
(pdftex.def)             Requested size: 166.44868pt x 117.7302pt.

<./Figures/Mod5Change.jpg, id=87, 1759.57375pt x 1244.65pt>
File: ./Figures/Mod5Change.jpg Graphic file (type jpg)

<use ./Figures/Mod5Change.jpg>
Package pdftex.def Info: ./Figures/Mod5Change.jpg used on input line 257.
(pdftex.def)             Requested size: 177.54256pt x 125.5738pt.

<./Figures/Mod5Trend.pdf, id=88, 844.15375pt x 597.23125pt>
File: ./Figures/Mod5Trend.pdf Graphic file (type pdf)

<use ./Figures/Mod5Trend.pdf>
Package pdftex.def Info: ./Figures/Mod5Trend.pdf used on input line 263.
(pdftex.def)             Requested size: 177.54256pt x 125.60452pt.
 [5 <./Figures/Mod4Start.jpg> <./Figures/Mod4Final.jpg> <./Figures/Mod4Change.j
pg> <./Figures/Mod4Trend.pdf>]
<./Figures/Mod6Start.jpg, id=103, 1759.57375pt x 1244.65pt>
File: ./Figures/Mod6Start.jpg Graphic file (type jpg)

<use ./Figures/Mod6Start.jpg>
Package pdftex.def Info: ./Figures/Mod6Start.jpg used on input line 275.
(pdftex.def)             Requested size: 177.54256pt x 125.5738pt.

<./Figures/Mod6Final.jpg, id=104, 1759.57375pt x 1244.65pt>
File: ./Figures/Mod6Final.jpg Graphic file (type jpg)

<use ./Figures/Mod6Final.jpg>
Package pdftex.def Info: ./Figures/Mod6Final.jpg used on input line 281.
(pdftex.def)             Requested size: 177.54256pt x 125.5738pt.

<./Figures/Mod6Change.jpg, id=105, 1759.57375pt x 1244.65pt>
File: ./Figures/Mod6Change.jpg Graphic file (type jpg)

<use ./Figures/Mod6Change.jpg>
Package pdftex.def Info: ./Figures/Mod6Change.jpg used on input line 287.
(pdftex.def)             Requested size: 177.54256pt x 125.5738pt.

<./Figures/Mod6Trend.pdf, id=106, 844.15375pt x 597.23125pt>
File: ./Figures/Mod6Trend.pdf Graphic file (type pdf)

<use ./Figures/Mod6Trend.pdf>
Package pdftex.def Info: ./Figures/Mod6Trend.pdf used on input line 293.
(pdftex.def)             Requested size: 177.54256pt x 125.60452pt.
 [6 <./Figures/Mod5Start.jpg> <./Figures/Mod5Final.jpg> <./Figures/Mod5Change.j
pg> <./Figures/Mod5Trend.pdf>]
<./Figures/Mod7Start.jpg, id=121, 1759.57375pt x 1244.65pt>
File: ./Figures/Mod7Start.jpg Graphic file (type jpg)

<use ./Figures/Mod7Start.jpg>
Package pdftex.def Info: ./Figures/Mod7Start.jpg used on input line 305.
(pdftex.def)             Requested size: 177.54256pt x 125.5738pt.

<./Figures/Mod7Final.jpg, id=122, 1759.57375pt x 1244.65pt>
File: ./Figures/Mod7Final.jpg Graphic file (type jpg)

<use ./Figures/Mod7Final.jpg>
Package pdftex.def Info: ./Figures/Mod7Final.jpg used on input line 311.
(pdftex.def)             Requested size: 177.54256pt x 125.5738pt.

<./Figures/Mod7Change.jpg, id=123, 1759.57375pt x 1244.65pt>
File: ./Figures/Mod7Change.jpg Graphic file (type jpg)

<use ./Figures/Mod7Change.jpg>
Package pdftex.def Info: ./Figures/Mod7Change.jpg used on input line 317.
(pdftex.def)             Requested size: 177.54256pt x 125.5738pt.

<./Figures/Mod7Trend.pdf, id=124, 844.15375pt x 597.23125pt>
File: ./Figures/Mod7Trend.pdf Graphic file (type pdf)

<use ./Figures/Mod7Trend.pdf>
Package pdftex.def Info: ./Figures/Mod7Trend.pdf used on input line 323.
(pdftex.def)             Requested size: 177.54256pt x 125.60452pt.
 [7 <./Figures/Mod6Start.jpg> <./Figures/Mod6Final.jpg> <./Figures/Mod6Change.j
pg> <./Figures/Mod6Trend.pdf>]

AED: lastpage setting LastPage
[8 <./Figures/Mod7Start.jpg> <./Figures/Mod7Final.jpg> <./Figures/Mod7Change.jp
g> <./Figures/Mod7Trend.pdf>]
Package atveryend Info: Empty hook `BeforeClearDocument' on input line 332.
Package atveryend Info: Empty hook `AfterLastShipout' on input line 332.
 (Supplementary.aux)
Package atveryend Info: Executing hook `AtVeryEndDocument' on input line 332.
Package atveryend Info: Executing hook `AtEndAfterFileList' on input line 332.
Package rerunfilecheck Info: File `Supplementary.out' has not changed.
(rerunfilecheck)             Checksum: 71E747403E93E2A1D296CCCCA7A912A9;252.
 ) 
Here is how much of TeX's memory you used:
 15572 strings out of 493614
 230765 string characters out of 3133720
 348613 words of memory out of 3000000
 18577 multiletter control sequences out of 15000+200000
 36174 words of font info for 121 fonts, out of 3000000 for 9000
 1025 hyphenation exceptions out of 8191
 49i,12n,45p,2158b,620s stack positions out of 5000i,500n,10000p,200000b,50000s
{C:/Users/124700/AppData/Local/Programs/MiKTeX 2.9/fonts/enc/dvips/fontname/8
r.enc}<C:/Users/124700/AppData/Local/Programs/MiKTeX 2.9/fonts/type1/public/ams
fonts/cm/cmsy10.pfb><C:/Users/124700/AppData/Local/Programs/MiKTeX 2.9/fonts/ty
pe1/urw/palatino/uplb8a.pfb><C:/Users/124700/AppData/Local/Programs/MiKTeX 2.9/
fonts/type1/urw/palatino/uplr8a.pfb><C:/Users/124700/AppData/Local/Programs/MiK
TeX 2.9/fonts/type1/urw/palatino/uplri8a.pfb>
Output written on Supplementary.pdf (8 pages, 5910057 bytes).
PDF statistics:
 181 PDF objects out of 1000 (max. 8388607)
 48 named destinations out of 1000 (max. 500000)
 32413 words of extra memory for PDF output out of 35830 (max. 10000000)
