# Supplementary material for: A Comparison of Spatio-Temporal Disease Mapping Approaches Including an Application to Ischaemic Heart Disease in New South Wales, Australia
Source: Int J Environ Res Public Health. 2017 Feb 3;14(2):146. doi: 10.3390/ijerph14020146 (PMC5334700; doi:10.3390/ijerph14020146)
Supplement: Supplementary file 1 [file ijerph-14-00146-s001.zip › Supplementary/Supplementary.out]

\BOOKMARK [1][]{section.1}{\376\377\000I\000n\000t\000r\000o\000d\000u\000c\000t\000i\000o\000n}{}% 1
\BOOKMARK [1][]{section.2}{\376\377\000C\000o\000m\000p\000a\000r\000i\000s\000o\000n\000\040\000o\000f\000\040\000M\000o\000d\000e\000l\000s}{}% 2
