# Supplementary material for: A Comparison of Spatio-Temporal Disease Mapping Approaches Including an Application to Ischaemic Heart Disease in New South Wales, Australia
Source: Int J Environ Res Public Health. 2017 Feb 3;14(2):146. doi: 10.3390/ijerph14020146 (PMC5334700; doi:10.3390/ijerph14020146)
Supplement: Supplementary file 1 [file ijerph-14-00146-s001.zip › Supplementary/Supplementary.tex]

%\documentclass[12pt]{article}
\documentclass[ijerph,supfile,accept,moreauthors,pdftex,10pt,a4paper]{mdpi} 

%\pagestyle{empty} \setlength{\textwidth}{14cm}
%\setlength{\oddsidemargin}{0.2cm} \setlength{\evensidemargin}{0.2cm}
%\setlength{\topmargin}{0.2cm}

\firstpage{1} 
\makeatletter 
\setcounter{page}{\@firstpage} 
\makeatother 
\articlenumber{x}
\doinum{10.3390/------}
\pubvolume{14}
\pubyear{2017}
\copyrightyear{2017}
\externaleditor{Academic Editor: Jamal Jokar Arsanjani}
\history{Received: date; Accepted: date; Published: date}

\usepackage{natbib}
\usepackage{amsmath}
\usepackage{graphicx}
\usepackage{subcaption}
\usepackage{hyperref}
\usepackage{fancyhdr} 
\usepackage{setspace}
\usepackage{booktabs} 
\usepackage{multirow}
\usepackage{soul} 
\usepackage{microtype}
\usepackage[labelformat=simple]{subcaption}
\renewcommand\thesubfigure{\alph{subfigure}}
\DeclareCaptionLabelFormat{subcaptionlabel}{\normalfont(\textbf{#2}\normalfont)}
\captionsetup[subfigure]{labelformat=subcaptionlabel}
\graphicspath{{./Figures/}}
%\fancyhf{}
%\cfoot{\thepage}
%\pagestyle{fancy}    

\newcommand{\ex}[1]{\ensuremath{\mathbb{E}[#1]}}
\newcommand{\var}[1]{\ensuremath{\mathrm{Var}[#1]}}
\newcommand{\cov}[1]{\ensuremath{\mathrm{Cov}[#1]}}
\newcommand{\corr}[1]{\ensuremath{\mathrm{Corr}[#1]}}
\newcommand{\bd}[1]{\ensuremath{\mbox{\boldmath $#1$}}}


\Title{A Comparison of Spatio-Temporal Disease Mapping Approaches Including an Application to Ischaemic Heart Disease in New South Wales, Australia}

\Author{Craig Anderson and Louise M. Ryan}
\AuthorNames{Craig Anderson and Louise M. Ryan}

%\date{}

\begin{document}

%\maketitle

%\bibliographystyle{chicago}
%\doublespacing


\section{Introduction}
\label{sec:intro}

This document is supplementary material accompanying the manuscript titled ``\emph{A comparison of spatio-temporal disease mapping approaches including an application to ischaemic heart disease in New South Wales, Australia.}''.  In the manuscript, we applied seven different spatio-temporal models to data for ischaemic heart disease (IHD) hospital admissions in New South Wales, Australia.  In the interests of brevity, we only included plots for two of those applications; those which performed best and worst of the seven.  This document contains the relevant plots for all seven models.

\section{Comparison of Models}
\label{sec:plots}

Table \ref{tab:modlist} outlines the seven models which were applied to the IHD data, as well as the statistical software used.  Table \ref{tab:results} compares the performance of the models in terms of computing time, MoranST and Deviance Information Criteria (DIC).  These metrics are explained in further detail in the main paper.

Figures \ref{fig:mod1}--\ref{fig:mod7} display the results for applying models 1--7 to our dataset.  In each case, the top left and top right panels display the fitted ischaemic heart disease (IHD) risk for each areal unit in the first and last January of the study period (January 2006 and January 2013 respectively).  The bottom left panel displays the percentage change in disease risk from January 2006 to January 2013 and the bottom right panel displays the mean monthly fitted values across the region.
%\newpage


\begin{table}[H]
\centering
\begin{tabular}{ccc}
  \toprule
\textbf{Model}  & \textbf{Paper} & \textbf{Software} \\ 
    \midrule
Model 1 & Bernardinelli et al.\ (1995) & CARBayesST \\ 
Model 2 & Knorr-Held and Besag (1998) & CARBayesST (v1.1) \\ 
Model 3 & Knorr-Held (2000) & CARBayesST \\ 
Model 4 & Lee and Lawson (2014) (Method A) & CARBayesST (v1.1) \\ 
Model 5 & Lee and Lawson (2014) (Method B) & CARBayesST (v1.1) \\ 
Model 6 & Rushworth et al.\ (2014) & CARBayesST \\ 
Model 7 & Martinez-Beneito et al.\ (2008) & BUGS  \\ 
     \bottomrule
\end{tabular}
 \caption{Outline of the seven methods compared in this paper and the software used to fit them.}
      \label{tab:modlist}
\end{table}\unskip


\begin{table}[H]
\centering
\begin{tabular}{cccc}
    \toprule
\textbf{Model} & \textbf{Time (Seconds)} & \textbf{MoranST} & \textbf{DIC} \\ 
    \midrule
Model 1 & 138.6 & 0.0833 & 119,365 \\ 
Model 2 & 189.0 & 0.1049 & 123,305 \\ 
Model 3 & 169.5 & 0.0864 & 114,241 \\ 
Model 4 & 795.8 & 0.3028 & 159,125 \\ 
Model 5 & 1177.9 & $-$0.0066 & 112,341 \\ 
Model 6 & 184.3 & $-$0.0092 & 112,523 \\ 
Model 7 & 49,720.0 & $-$0.0074 & 111,032 \\ 
    \bottomrule
\end{tabular}
   \caption{Comparison of the performance of our seven models.}
   \label{tab:results}
\end{table}


%\newpage
\vspace{-12pt}
\begin{figure}[H]
	\centering
	\begin{subfigure}[b]{0.37\textwidth}
		\centering
		\includegraphics[width=\textwidth]{Mod1Start}
		\caption{}
	\end{subfigure}
	%\hfill
	\begin{subfigure}[b]{0.37\textwidth}  
		\centering 
		\includegraphics[width=\textwidth]{Mod1Final}
		\caption{}
	\end{subfigure}
	%\vskip\baselineskip
	\begin{subfigure}[b]{0.37\textwidth}   
		\centering 
		\includegraphics[width=\textwidth]{Mod1Change}
		\caption{}
	\end{subfigure}
	%\quad
	\begin{subfigure}[b]{0.45\textwidth}   
		\centering 
		\includegraphics[width=\textwidth]{Mod1Trend}
		\caption{}
	\end{subfigure}
	\vspace{-12pt}
	\caption{Results for Model 1.  (\textbf{a}) Fitted IHD risks for January 2006.   (\textbf{b}) Fitted IHD risks for January 2013.   (\textbf{c}) Overall percentage change in fitted risks between January 2006 and January 2013.  (\textbf{d}) Mean IHD risk in New South Wales by month.}
	\label{fig:mod1}
\end{figure}

\vspace{-12pt}
\begin{figure}[H]
	\centering
	\begin{subfigure}[b]{0.4\textwidth}
		\centering
		\includegraphics[width=\textwidth]{Mod2Start}
		\caption{}
	\end{subfigure}
	%\hfill
	\begin{subfigure}[b]{0.4\textwidth}  
		\centering 
		\includegraphics[width=\textwidth]{Mod2Final}
		\caption{}
	\end{subfigure}
		%\vskip\baselineskip
	\begin{subfigure}[b]{0.4\textwidth}   
		\centering 
		\includegraphics[width=\textwidth]{Mod2Change}
		\caption{}
	\end{subfigure}
	%\quad
	\begin{subfigure}[b]{0.45\textwidth}   
		\centering 
		\includegraphics[width=\textwidth]{Mod2Trend}
		\caption{}
	\end{subfigure}\vspace{-12pt}
	\caption{Results for Model 2.   (\textbf{a}) Fitted IHD risks for January 2006.   (\textbf{b}) Fitted IHD risks for January 2013.   (\textbf{c}) Overall percentage change in fitted risks between January 2006 and January 2013.  (\textbf{d}) Mean IHD risk in New South Wales by month.}
	\label{fig:mod2}
\end{figure}

\vspace{-12pt}
\begin{figure}[H]
	\centering
	\begin{subfigure}[b]{0.4\textwidth}
		\centering
		\includegraphics[width=\textwidth]{Mod3Start}
		\caption{}
	\end{subfigure}
	%\hfill
	\begin{subfigure}[b]{0.4\textwidth}  
		\centering 
		\includegraphics[width=\textwidth]{Mod3Final}
		\caption{}
	\end{subfigure}
	%\vskip\baselineskip
	\begin{subfigure}[b]{0.4\textwidth}   
		\centering 
		\includegraphics[width=\textwidth]{Mod3Change}	
		\caption{}
	\end{subfigure}
	%\quad
	\begin{subfigure}[b]{0.4\textwidth}   
		\centering 
		\includegraphics[width=\textwidth]{Mod3Trend}
		\caption{}
	\end{subfigure}\vspace{-12pt}
	\caption{Results for Model 3.   (\textbf{a}) Fitted IHD risks for January 2006.   (\textbf{b}) Fitted IHD risks for January 2013.   (\textbf{c}) Overall percentage change in fitted risks between January 2006 and January 2013.  (\textbf{d}) Mean IHD risk in New South Wales by month.}
	\label{fig:mod3}
\end{figure}

	\vspace{-12pt}
\begin{figure}[H]
	\centering
	\begin{subfigure}[b]{0.37\textwidth}
		\centering
		\includegraphics[width=\textwidth]{Mod4Start}
		\caption{}
	\end{subfigure}
	%\hfill
	\begin{subfigure}[b]{0.37\textwidth}  
		\centering 
		\includegraphics[width=\textwidth]{Mod4Final}
		\caption{}
	\end{subfigure}
	%\vskip\baselineskip
	\begin{subfigure}[b]{0.4\textwidth}   
		\centering 
		\includegraphics[width=\textwidth]{Mod4Change}
		\caption{}
	\end{subfigure}
	%\quad
	\begin{subfigure}[b]{0.4\textwidth}   
		\centering 
		\includegraphics[width=\textwidth]{Mod4Trend}	
		\caption{}
	\end{subfigure}\vspace{-12pt}
	\caption{Results for Model 4.   (\textbf{a}) Fitted IHD risks for January 2006.   (\textbf{b}) Fitted IHD risks for January 2013.   (\textbf{c}) Overall percentage change in fitted risks between January 2006 and January 2013.  (\textbf{d}) Mean IHD risk in New South Wales by month.}
	\label{fig:mod4}
\end{figure}


\vspace{-12pt}
\begin{figure}[H]
	\centering
	\begin{subfigure}[b]{0.375\textwidth}
		\centering
		\includegraphics[width=\textwidth]{Mod5Start}
		\caption{}
	\end{subfigure}
	%\hfill
	\begin{subfigure}[b]{0.375\textwidth}  
		\centering 
		\includegraphics[width=\textwidth]{Mod5Final}
		\caption{}
	\end{subfigure}
	%\vskip\baselineskip
	\begin{subfigure}[b]{0.4\textwidth}   
		\centering 
		\includegraphics[width=\textwidth]{Mod5Change}
		\caption{}
	\end{subfigure}
	%\quad
	\begin{subfigure}[b]{0.4\textwidth}   
		\centering 
		\includegraphics[width=\textwidth]{Mod5Trend}
		\caption{}
	\end{subfigure}\vspace{-12pt}
	\caption{Results for Model 5.   (\textbf{a}) Fitted IHD risks for January 2006.   (\textbf{b}) Fitted IHD risks for January 2013.   (\textbf{c}) Overall percentage change in fitted risks between January 2006 and January 2013.  (\textbf{d}) Mean IHD risk in New South Wales by month.}
	\label{fig:mod5}
\end{figure}

\vspace{-12pt}
\begin{figure}[H]
	\centering
	\begin{subfigure}[b]{0.4\textwidth}
		\centering
		\includegraphics[width=\textwidth]{Mod6Start}
		\caption{}
	\end{subfigure}
	%\hfill
	\begin{subfigure}[b]{0.4\textwidth}  
		\centering 
		\includegraphics[width=\textwidth]{Mod6Final}
		\caption{}
	\end{subfigure}
	%\vskip\baselineskip
	\begin{subfigure}[b]{0.4\textwidth}   
		\centering 
		\includegraphics[width=\textwidth]{Mod6Change}
		\caption{}
	\end{subfigure}
	%\quad
	\begin{subfigure}[b]{0.4\textwidth}   
		\centering 
		\includegraphics[width=\textwidth]{Mod6Trend}
		\caption{}
	\end{subfigure}\vspace{-12pt}
	\caption{Results for Model 6.   (\textbf{a}) Fitted IHD risks for January 2006.   (\textbf{b}) Fitted IHD risks for January 2013.   (\textbf{c}) Overall percentage change in fitted risks between January 2006 and January 2013.  (\textbf{d}) Mean IHD risk in New South Wales by month.}
	\label{fig:mod6}
\end{figure}

\vspace{-12pt}
\begin{figure}[H]
	\centering
	\begin{subfigure}[b]{0.4\textwidth}
		\centering
		\includegraphics[width=\textwidth]{Mod7Start}
		\caption{}
	\end{subfigure}
	%\hfill
	\begin{subfigure}[b]{0.4\textwidth}  
		\centering 
		\includegraphics[width=\textwidth]{Mod7Final}
		\caption{}
	\end{subfigure}
	%\vskip\baselineskip
	\begin{subfigure}[b]{0.4\textwidth}   
		\centering 
		\includegraphics[width=\textwidth]{Mod7Change}
		\caption{}
	\end{subfigure}
	%\quad
	\begin{subfigure}[b]{0.4\textwidth}   
		\centering 
		\includegraphics[width=\textwidth]{Mod7Trend}
		\caption{}
	\end{subfigure}\vspace{-12pt}
	\caption{Results for Model 7.   (\textbf{a}) Fitted IHD risks for January 2006.   (\textbf{b}) Fitted IHD risks for January 2013.   (\textbf{c}) Overall percentage change in fitted risks between January 2006 and January 2013.  (\textbf{d}) Mean IHD risk in New South Wales by month.}
	\label{fig:mod7}
\end{figure}


\end{document}
